# Supplementary material for: What It Takes to Be a Pseudomonas aeruginosa? The Core Genome of the Opportunistic Pathogen Updated
Source: PLoS One. 2015 May 11;10(5):e0126468. doi: 10.1371/journal.pone.0126468 (PMC4427113; doi:10.1371/journal.pone.0126468)
Supplement: S1 Table — Each ortholog is annotated with Prodigual using COG and Uniprot databases. The genomes and the number of genomes (from 1 to 17) in which the orthologs are found, and the numbers of copies in each genome are given. The G+C content and PAO1 gene numbering is given for each ortholog, when available. The signification of the COG abbreviations is detailed in the second worksheet. (XLS) [file pone.0126468.s002.xls]

## Sheet: Annotation
Orthologues	COG	COG short name	COG abreviation	COG description	Uniprot	Gene	Function	Number of Genome	G+C content	PAO1 locus Tag	19BR	213BR	B136-33	DK2	LES431	LESB58	M18	MTB-1	NCGM2.S1	PA1	PA7	PACS2	PAO1	RP73	SCV20265	PA14	YL84
4403	COG0593	DnaA	L	ATPase involved in DNA replication initiation	B7V0N6	dnaA	Chromosomal replication initiator protein DnaA	17	0.625	PA0001	1	1	1	1	1	1	1	1	1	1	1	1	1	1	1	1	1
4469	COG0592	DnaN	L	DNA polymerase sliding clamp subunit (PCNA homolog)	Q9I7C4	dnaN	DNA polymerase III subunit beta	17	0.620	PA0002	1	1	1	1	1	1	1	1	1	1	1	1	1	1	1	1	1
3367	COG1195	RecF	L	Recombinational DNA repair ATPase (RecF pathway)	Q9I7C3	recF	DNA replication and repair protein RecF	17	0.612	PA0003	1	1	1	1	1	1	1	1	1	1	1	1	1	1	1	1	1
3634	COG0187	GyrB	L	Type IIA topoisomerase (DNA gyrase/topo II, topoisomerase IV), B subunit	Q9I7C2	gyrB	DNA gyrase subunit B	17	0.624	PA0004	1	1	1	1	1	1	1	1	1	1	1	1	1	1	1	1	1
2458	COG0204	PlsC	I	1-acyl-sn-glycerol-3-phosphate acyltransferase	U6AHR9		1-acyl-sn-glycerol-3-phosphate acyltransferase	17	0.663	PA0005	1	1	1	1	1	1	1	1	1	1	1	1	1	1	1	1	1
3228	COG0241	HisB	E	Histidinol phosphatase and related phosphatases	Q9I7C0	gmhB	D,D-heptose 1,7-bisphosphate phosphatase	17	0.633	PA0006	1	1	1	1	1	1	1	1	1	1	1	1	1	1	1	1	1
5170					U6AG60		Uncharacterized protein	16	0.665	PA0007	1	1	1	1	1	1	1	1	1	1	0	1	1	1	1	1	1
4322	COG0751	GlyS	J	Glycyl-tRNA synthetase, beta subunit	Q9I7B8	glyS	Glycyl-tRNA synthetase beta subunit	17	0.671	PA0008	1	1	1	1	1	1	1	1	1	1	1	1	1	1	1	1	1
3986	COG0752	GlyQ	J	Glycyl-tRNA synthetase, alpha subunit	Q02V72	glyQ	Glycyl-tRNA synthetase alpha subunit	17	0.647	PA0009	1	1	1	1	1	1	1	1	1	1	1	1	1	1	1	1	1
4305	COG2818	Tag	L	3-methyladenine DNA glycosylase	U6AHS3		DNA-3-methyladenine glycosylase	17	0.649	PA0010	1	1	1	1	1	1	1	1	1	1	1	1	1	1	1	1	1
3689	COG1560	HtrB	M	Lauroyl/myristoyl acyltransferase	U6AIB9		Lipid A biosynthesis lauroyl acyltransferase	17	0.588	PA0011	1	1	1	1	1	1	1	1	1	1	1	1	1	1	1	1	1
2158					U6AG64		Uncharacterized protein	17	0.588	PA0012	1	1	1	1	1	1	1	1	1	1	1	1	1	1	1	1	1
4049	COG1738	yhhQ	S	Uncharacterized conserved protein	U6AF59		Putative preQ0 transporter	17	0.622	PA0013	1	1	1	1	1	1	1	1	1	1	1	1	1	1	1	1	1
4987					I6SBI9		Uncharacterized protein	16	0.623	PA0014	1	1	1	1	1	1	1	1	1	1	0	1	1	1	1	1	1
190	COG4783	COG4783	R	Putative Zn-dependent protease, contains TPR repeats	Q9I7B1		TPR repeat-containing protein PA0015	17	0.667	PA0015	1	1	1	1	1	1	1	1	1	1	1	1	1	1	1	1	1
3797	COG0569	TrkA	P	K+ transport systems, NAD-binding component	U6AHT1		Trk system potassium uptake protein TrkA	17	0.658	PA0016	1	1	1	1	1	1	1	1	1	1	1	1	1	1	1	1	1
1850	COG0144	Sun	J	tRNA and rRNA cytosine-C5-methylases	Q9I7A9	rsmB	rRNA (cytosine-C(5)-)-methyltransferase RsmB	17	0.708	PA0017	1	1	1	1	1	1	1	1	1	1	1	1	1	1	1	1	1
994	COG0223	Fmt	J	Methionyl-tRNA formyltransferase	B7V0Q3	fmt	Methionyl-tRNA formyltransferase	17	0.710	PA0018	1	1	1	1	1	1	1	1	1	1	1	1	1	1	1	1	1
2590	COG0242	Def	J	N-formylmethionyl-tRNA deformylase	Q9I7A8	def	Polypeptide deformylase	17	0.615	PA0019	1	1	1	1	1	1	1	1	1	1	1	1	1	1	1	1	1
3459	COG1652	XkdP	S	Uncharacterized protein containing LysM domain	U6AFL1		Uncharacterized protein with LysM domain	17	0.656	PA0020	1	1	1	1	1	1	1	1	1	1	1	1	1	1	1	1	1
1258	COG0758	Smf	LU	Predicted Rossmann fold nucleotide-binding protein involved in DNA uptake	U6AHT5		Rossmann fold nucleotide-binding protein Smf possibly involved in DNA uptake	17	0.730	PA0021	1	1	1	1	1	1	1	1	1	1	1	1	1	1	1	1	1
2412	COG0009	SUA5	J	Putative translation factor (SUA5)	Q9I7A5	tsaC	tRNA threonylcarbamoyladenosine biosynthesis protein TsaC	17	0.703	PA0022	1	1	1	1	1	1	1	1	1	1	1	1	1	1	1	1	1
3243	COG0604	Qor	CR	NADPH:quinone reductase and related Zn-dependent oxidoreductases	P43903	qor	NADPH:quinone reductase	17	0.674	PA0023	1	1	1	1	1	1	1	1	1	1	1	1	1	1	1	1	1
3593	COG0408	HemF	H	Coproporphyrinogen III oxidase	P43898	hemF	Oxygen-dependent coproporphyrinogen-III oxidase	17	0.668	PA0024	1	1	1	1	1	1	1	1	1	1	1	1	1	1	1	1	1
961	COG0169	AroE	E	Shikimate 5-dehydrogenase	P43904	aroE	Shikimate dehydrogenase	17	0.697	PA0025	1	1	1	1	1	1	1	1	1	1	1	1	1	1	1	1	1
4402					U6AHT9		Uncharacterized protein	17	0.665	PA0026	1	1	1	1	1	1	1	1	1	1	1	1	1	1	1	1	1
1830	COG0760	SurA	O	Parvulin-like peptidyl-prolyl isomerase	U6AIC9		Parvulin-like peptidyl-prolyl isomerase	17	0.695	PA0027	1	1	1	1	1	1	1	1	1	1	1	1	1	1	1	1	1
5452					T2EDL9		Uncharacterized protein	12	0.698	PA0028	1	1	0	1	1	1	1	1	0	1	0	0	1	1	1	0	1
1859	COG0659	SUL1	P	Sulfate permease and related transporters (MFS superfamily)	U6AF74		Sulfate permease	17	0.700	PA0029	1	1	1	1	1	1	1	1	1	1	1	1	1	1	1	1	1
606	COG2113	ProX	E	ABC-type proline/glycine betaine transport systems, periplasmic components	U6AFL9		L-proline glycine betaine binding ABC transporter protein ProX	17	0.688	PA0030	1	1	1	1	1	1	1	1	1	1	1	1	1	1	1	1	1
4550	COG3119	AslA	P	Arylsulfatase A and related enzymes	U6AHU4		Choline-sulfatase	17	0.685	PA0031	1	1	1	1	1	1	1	1	1	1	1	1	1	1	1	1	1
401	COG0583	LysR	K	Transcriptional regulator	U6AID3		Putative transcriptional regulator, LysR family	17	0.689	PA0032	1	1	1	1	1	1	1	1	1	1	1	1	1	1	1	1	1
592	COG2198	ArcB	T	FOG: HPt domain	U6AF79		Uncharacterized protein	17	0.675	PA0033	1	1	1	1	1	1	1	1	1	1	1	1	1	1	1	1	1
5273	COG2197	CitB	TK	Response regulator containing a CheY-like receiver domain and an HTH DNA-binding domain	P24908		Putative transcriptional regulator	15	0.628	PA0034	0	0	1	1	1	1	1	1	1	1	1	1	1	1	1	1	1
1024	COG0159	TrpA	E	Tryptophan synthase alpha chain	B7V0S0	trpA	Tryptophan synthase alpha chain	17	0.695	PA0035	1	1	1	1	1	1	1	1	1	1	1	1	1	1	1	1	1
3114	COG0133	TrpB	E	Tryptophan synthase beta chain	P07345	trpB	Tryptophan synthase beta chain	17	0.669	PA0036	1	1	1	1	1	1	1	1	1	1	1	1	1	1	1	1	1
513	COG0583	LysR	K	Transcriptional regulator	P11720	trpI	TrpBA operon transcriptional activator	17	0.724	PA0037	1	1	1	1	1	1	1	1	1	1	1	1	1	1	1	1	1
1388	COG3360	COG3360	S	Uncharacterized conserved protein	U6AF85		Uncharacterized protein	17	0.579	PA0038	1	1	1	1	1	1	1	1	1	1	1	1	1	1	1	1	1
1646					U6AFM5		Uncharacterized protein	17	0.599	PA0039	1	1	1	1	1	1	1	1	1	1	1	1	1	1	1	1	1
28	COG2831	FhaC	U	Hemolysin activation/secretion protein	U6AHV8		Hemolysin activator protein	17	0.700	PA0040,PA2463	2	1	2	1	2	2	1	2	2	1	2	1	2	1	2	2	2
5177	COG3210	FhaB	U	Large exoproteins involved in heme utilization or adhesion	T2EHM4		Uncharacterized protein	15	0.686	PA0041	1	0	1	1	0	1	1	1	1	1	2	1	1	1	1	1	1
5212					U6AIE8		Uncharacterized protein	16	0.629	PA0042	1	1	1	1	1	1	1	1	1	1	0	1	1	1	1	1	1
1664	COG3174	COG3174	S	Predicted membrane protein	U6AF94		Uncharacterized protein	17	0.702	PA0043	1	1	1	1	1	1	1	1	1	1	1	1	1	1	1	1	1
5193	COG5585	COG5585	T	NAD+--asparagine ADP-ribosyltransferase	U6AFN4		Methyl-accepting chemotaxis protein	16	0.673	PA0044	1	1	1	1	1	1	1	1	1	1	0	1	1	1	1	1	1
4564	COG1462	CsgG	M	Uncharacterized protein involved in formation of curli polymers	U6AHW7		Putative lipoprotein	17	0.643	PA0045	1	1	1	1	1	1	1	1	1	1	1	1	1	1	1	1	1
4672	COG4259	COG4259	S	Uncharacterized protein conserved in bacteria	U6AIF3		Putative lipoprotein	17	0.650	PA0046	1	1	1	1	1	1	1	1	1	1	1	1	1	1	1	1	1
1170	COG4380	COG4380	S	Uncharacterized protein conserved in bacteria	U6AG93		Putative lipoprotein	17	0.689	PA0047	1	1	1	1	1	1	1	1	1	1	1	1	1	1	1	1	1
1718	COG1396	HipB	K	Predicted transcriptional regulators	U6AF98		Putative transcriptional regulators	17	0.688	PA0048	1	1	1	1	1	1	1	1	1	1	1	1	1	1	1	1	1
2214					Q9I783		Uncharacterized protein PA0049	17	0.715	PA0049	1	1	1	1	1	1	1	1	1	1	1	1	1	1	1	1	1
4779					V5SP83		Uncharacterized protein	16	0.688	PA0050	1	1	1	1	1	1	1	1	1	1	0	1	1	1	1	1	1
5320	COG0367	AsnB	E	Asparagine synthase (glutamine-hydrolyzing)	U6AHX4		Asparagine synthetase	15	0.669	PA0051	1	1	1	1	1	1	0	1	1	1	0	1	1	1	1	1	1
1506	COG1917	COG1917	S	Uncharacterized conserved protein, contains double-stranded beta-helix domain	U6AIF8		Uncharacterized protein	17	0.692	PA0052	1	1	1	1	1	1	1	1	1	1	1	1	1	1	1	1	1
9312	COG3654	Doc	R	Prophage maintenance system killer protein	T2EQK6		Death-on-curing family protein	1	0.592	PA0053	0	0	0	0	0	0	0	0	0	0	0	0	1	0	0	0	0
5287	COG1859	KptA	J	RNA:NAD 2'-phosphotransferase	Q9I778	kptA	Probable RNA 2'-phosphotransferase	15	0.707	PA0054	1	1	1	1	0	0	1	1	1	1	1	1	1	1	1	1	1
4645	COG3812	COG3812	S	Uncharacterized protein conserved in bacteria	U6AFA3		Uncharacterized protein	17	0.663	PA0055	1	1	1	1	1	1	1	1	1	1	1	1	1	1	1	1	1
915	COG0583	LysR	K	Transcriptional regulator	U6AFP2		LysR-family transcriptional regulator	17	0.725	PA0056	1	1	1	1	1	1	1	1	1	1	1	1	1	1	1	1	1
4573	COG0491	GloB	R	Zn-dependent hydrolases, including glyoxylases	U6AHX8		Metallo-beta-lactamase superfamily protein	17	0.681	PA0057	1	1	1	1	1	1	1	1	1	1	1	1	1	1	1	1	1
297	COG3531	COG3531	O	Predicted protein-disulfide isomerase	V5SNL0		Protein-disulfide isomerase	17	0.723	PA0058	1	1	1	1	1	1	1	1	1	1	1	1	1	1	1	1	1
2305	COG1764	osmC	O	Predicted redox protein, regulator of disulfide bond formation	U6AG98		Osmotically inducible protein C	17	0.662	PA0059	1	1	1	1	1	1	1	1	1	1	1	1	1	1	1	1	1
1647					U6AFA9		Uncharacterized protein	17	0.607	PA0060	1	1	1	1	1	1	1	1	1	1	1	1	1	1	1	1	1
793					U6AFP9		Lipoprotein, putative	17	0.710	PA0061	1	1	1	1	1	1	1	1	1	1	1	1	1	1	1	1	1
2227					U6AHY3		Putative lipoprotein	17	0.683	PA0062	1	1	1	1	1	1	1	1	1	1	1	1	1	1	1	1	1
2377	COG4324	COG4324	R	Predicted aminopeptidase	V5SNL4		Aminopeptidase	17	0.699	PA0063	1	1	1	1	1	1	1	1	1	1	1	1	1	1	1	1	1
489					U6AGA3		Uncharacterized protein	17	0.698	PA0064	1	1	1	1	1	1	1	1	1	1	1	1	1	1	1	1	1
1956	COG0546	Gph	R	Predicted phosphatases	Q9I767		Nucleoside 5'-monophosphate phosphohydrolase	17	0.674	PA0065	1	1	1	1	1	1	1	1	1	1	1	1	1	1	1	1	1
2697	COG0663	PaaY	R	Carbonic anhydrases/acetyltransferases, isoleucine patch superfamily	U6AFR0		Carbonic anhydrase, family 3	17	0.667	PA0066	1	1	1	1	1	1	1	1	1	1	1	1	1	1	1	1	1
4290	COG0339	Dcp	E	Zn-dependent oligopeptidases	U6AHY7		Oligopeptidase A	17	0.680	PA0067	1	1	1	1	1	1	1	1	1	1	1	1	1	1	1	1	1
2699	COG3529	COG3529	R	Predicted nucleic-acid-binding protein containing a Zn-ribbon domain	U6AIH0		Uncharacterized protein	17	0.659	PA0068	1	1	1	1	1	1	1	1	1	1	1	1	1	1	1	1	1
5240	COG1533	SplB	L	DNA repair photolyase	U6AGA7		Radical SAM domain protein	16	0.691	PA0069	1	1	1	1	1	1	1	1	1	1	0	1	1	1	1	1	1
3157					U6AFC0		Autotransporter adhesin	17	0.680	PA0070	1	1	1	1	1	1	1	1	1	1	1	1	1	1	1	1	1
4233	COG1262	COG1262	S	Uncharacterized conserved protein	U6AFR3		Uncharacterized protein	17	0.667	PA0071	1	1	1	1	1	1	1	1	1	1	1	1	1	1	1	1	1
1260	COG0577	SalY	V	ABC-type antimicrobial peptide transport system, permease component	U6AHZ5		ABC-type antimicrobial peptide transport system, permease component	17	0.738	PA0072	1	1	1	1	1	1	1	1	1	1	1	1	1	1	1	1	1
301	COG1136	SalX	V	ABC-type antimicrobial peptide transport system, ATPase component	U6AIH4		ABC transporter, ATP-binding protein	17	0.743	PA0073	1	1	1	1	1	1	1	1	1	1	1	1	1	1	1	1	1
5176	COG0515	SPS1	RTKL	Serine/threonine protein kinase	U6AGB1		Serine/threonine protein kinase	16	0.703	PA0074	1	1	1	1	1	1	0	1	1	1	1	1	1	1	1	1	1
380	COG0631	PTC1	T	Serine/threonine protein phosphatase	U6AFC5		Phosphoprotein phosphatase PppA	17	0.698	PA0075	1	1	1	1	1	1	1	1	1	1	1	1	1	1	1	1	1
1108	COG3913	SciT	S	Uncharacterized protein conserved in bacteria	U6AFR7		Protein phosphatase ImpM	17	0.721	PA0076	1	1	1	1	1	1	1	1	1	1	1	1	1	1	1	1	1
4460	COG3523	IcmF	S	Uncharacterized protein conserved in bacteria	U6AHZ9		IcmF-related protein	17	0.696	PA0077	1	1	1	1	1	1	1	1	1	1	1	1	1	1	1	1	1
1684	COG3455	COG3455	S	Uncharacterized protein conserved in bacteria	U6AIH8		Outer membrane protein ImpK/VasF, OmpA/MotB domain protein	17	0.722	PA0078	1	1	1	1	1	1	1	1	1	1	1	1	1	1	1	1	1
1822	COG3522	COG3522	S	Uncharacterized protein conserved in bacteria	U6AGB5		Uncharacterized protein ImpJ/VasE	17	0.703	PA0079	1	1	1	1	1	1	1	1	1	1	1	1	1	1	1	1	1
813	COG3521	COG3521	S	Uncharacterized protein conserved in bacteria	U6AFD0		Type VI secretion lipoprotein/VasD	17	0.710	PA0080	1	1	1	1	1	1	1	1	1	1	1	1	1	1	1	1	1
5330	COG3456	COG3456	T	Uncharacterized conserved protein, contains FHA domain	U6AFS2		Uncharacterized protein ImpI/VasC	15	0.710	PA0081	1	1	1	1	1	1	1	1	1	1	1	1	1	1	1	0	0
2373	COG3515	COG3515	S	Uncharacterized protein conserved in bacteria	U6AI04		Uncharacterized protein ImpA	17	0.707	PA0082	1	1	1	1	1	1	1	1	1	1	1	1	1	1	1	1	1
3264	COG3516	COG3516	S	Uncharacterized protein conserved in bacteria	U6AII3		Uncharacterized protein ImpB	17	0.644	PA0083	1	1	1	1	1	1	1	1	1	1	1	1	1	1	1	1	1
2335	COG3517	COG3517	S	Uncharacterized protein conserved in bacteria	U6AGB9		Uncharacterized protein ImpC	17	0.645	PA0084	1	1	1	1	1	1	1	1	1	1	1	1	1	1	1	1	1
700	COG3157	Hcp	S	Hemolysin-coregulated protein (uncharacterized)	Q9I747	hcp1	Protein hcp1	17	0.626	PA0085	1	1	1	1	1	1	1	1	1	1	1	1	1	1	1	1	1
366	COG4455	ImpE	R	Protein of avirulence locus involved in temperature-dependent protein secretion	U6AFS7		Protein of avirulence locus ImpE	17	0.706	PA0086	1	1	1	1	1	1	1	1	1	1	1	1	1	1	1	1	1
1510	COG3518	COG3518	S	Uncharacterized protein conserved in bacteria	U6AI09		Uncharacterized protein ImpF	17	0.698	PA0087	1	1	1	1	1	1	1	1	1	1	1	1	1	1	1	1	1
2747	COG3519	COG3519	S	Uncharacterized protein conserved in bacteria	U6AII8		Protein ImpG/VasA	17	0.696	PA0088	1	1	1	1	1	1	1	1	1	1	1	1	1	1	1	1	1
2875	COG3520	COG3520	S	Uncharacterized protein conserved in bacteria	U6AGC4		Uncharacterized protein ImpH/VasB	17	0.703	PA0089	1	1	1	1	1	1	1	1	1	1	1	1	1	1	1	1	1
2769	COG0542	clpA	O	ATPases with chaperone activity, ATP-binding subunit	Q9I742	clpV1	Protein ClpV1	17	0.685	PA0090	1	1	1	1	1	1	1	1	1	1	1	1	1	1	1	1	1
78	COG3501	VgrG	S	Uncharacterized protein conserved in bacteria	U6AFT0		VgrG protein	17	0.671	PA0091	1	1	1	1	1	1	1	1	1	2	1	1	1	1	1	1	1
1247					I6SQ45		Uncharacterized protein	16	0.621	PA0092	1	1	1	1	1	1	1	1	1	2	0	1	1	1	1	1	1
83	COG4104	COG4104	S	Uncharacterized conserved protein	I6RES6		Uncharacterized protein	17	0.677	PA0093	1	1	1	1	1	1	1	1	1	2	1	1	1	1	1	1	1
76	COG5435	COG5435	S	Uncharacterized conserved protein	V5SPB6		Uncharacterized protein	17	0.669	PA0094	1	1	1	1	1	1	1	1	1	2	1	1	1	1	1	1	1
2921	COG3501	VgrG	S	Uncharacterized protein conserved in bacteria	U6AFE5		VgrG protein	17	0.655	PA0095	1	1	1	1	1	1	1	1	1	1	1	1	1	1	1	1	1
551					U6AFT6		Uncharacterized protein	17	0.696	PA0096	1	1	1	1	1	1	1	1	1	1	1	1	1	1	1	1	1
2522	COG5351	COG5351	S	Uncharacterized protein conserved in bacteria	U6AI19		Uncharacterized protein	17	0.703	PA0097	1	1	1	1	1	1	1	1	1	1	1	1	1	1	1	1	1
5603	COG0304	FabB	IQ	3-oxoacyl-(acyl-carrier-protein) synthase	V5SPH1		3-oxoacyl-ACP synthase	9	0.714	PA0098	0	0	0	1	0	0	1	1	1	0	1	1	1	0	1	1	0
5782					I6SKZ2		Uncharacterized protein	6	0.611	PA0099	0	0	0	1	0	0	1	0	1	0	0	1	1	0	1	0	0
5829					I6SBW7		Uncharacterized protein	6	0.624	PA0100	0	0	0	1	0	0	1	0	1	0	0	1	1	0	1	0	0
1668					G2L0W2		Uncharacterized protein	17	0.722	PA0101	1	1	1	1	1	1	1	1	1	1	1	1	1	1	1	1	1
2930	COG0288	CynT	P	Carbonic anhydrase	U6AI24		Carbonic anhydrase	17	0.663	PA0102	1	1	1	1	1	1	1	1	1	1	1	1	1	1	1	1	1
2571	COG0659	SUL1	P	Sulfate permease and related transporters (MFS superfamily)	U6AIK1		Sulfate transporter family protein in cluster with carbonic anhydrase	17	0.702	PA0103	1	1	1	1	1	1	1	1	1	1	1	1	1	1	1	1	1
3996	COG1622	CyoA	C	Heme/copper-type cytochrome/quinol oxidases, subunit 2	U6AFF6		Cytochrome c oxidase subunit 2	17	0.644	PA0105	1	1	1	1	1	1	1	1	1	1	1	1	1	1	1	1	1
4636	COG0843	CyoB	C	Heme/copper-type cytochrome/quinol oxidases, subunit 1	U6AFU5		Cytochrome c oxidase polypeptide I	17	0.643	PA0106	1	1	1	1	1	1	1	1	1	1	1	1	1	1	1	1	1
4164	COG3175	COX11	O	Cytochrome oxidase assembly factor	U6AI29		Cytochrome oxidase biogenesis protein Cox11-CtaG, copper delivery to Cox1	17	0.647	PA0107	1	1	1	1	1	1	1	1	1	1	1	1	1	1	1	1	1
4634	COG1845	CyoC	C	Heme/copper-type cytochrome/quinol oxidase, subunit 3	U6AIK7		Cytochrome c oxidase polypeptide III	17	0.648	PA0108	1	1	1	1	1	1	1	1	1	1	1	1	1	1	1	1	1
1389					U6AGE5		Uncharacterized protein	17	0.643	PA0109	1	1	1	1	1	1	1	1	1	1	1	1	1	1	1	1	1
862	COG3346	COG3346	S	Uncharacterized conserved protein	U6AFG0		Cytochrome oxidase biogenesis protein Surf1, facilitates heme A insertion	17	0.718	PA0110	1	1	1	1	1	1	1	1	1	1	1	1	1	1	1	1	1
1953					U6AFV0		Uncharacterized protein	17	0.689	PA0111	1	1	1	1	1	1	1	1	1	1	1	1	1	1	1	1	1
1410	COG1612	CtaA	O	Uncharacterized protein required for cytochrome oxidase assembly	U6AI34		Heme A synthase, cytochrome oxidase biogenesis protein Cox15-CtaA	17	0.720	PA0112	1	1	1	1	1	1	1	1	1	1	1	1	1	1	1	1	1
1911	COG0109	CyoE	O	Polyprenyltransferase (cytochrome oxidase assembly factor)	Q9I719	cyoE1	Heme O synthase 1	17	0.666	PA0113	1	1	1	1	1	1	1	1	1	1	1	1	1	1	1	1	1
2734	COG1999	COG1999	R	Uncharacterized protein SCO1/SenC/PrrC, involved in biogenesis of respiratory and photosynthetic systems	U6AGF0		Cytochrome oxidase biogenesis protein Sco1/SenC/PrrC, putative copper metallochaperone	17	0.659	PA0114	1	1	1	1	1	1	1	1	1	1	1	1	1	1	1	1	1
2791	COG2153	ElaA	R	Predicted acyltransferase	U6AFG4		ElaA protein	17	0.667	PA0115	1	1	1	1	1	1	1	1	1	1	1	1	1	1	1	1	1
2460	COG1733	COG1733	K	Predicted transcriptional regulators	U6AFV4		Transcriptional regulator, HxlR family	17	0.658	PA0116	1	1	1	1	1	1	1	1	1	1	1	1	1	1	1	1	1
2103	COG1028	FabG	IQR	Dehydrogenases with different specificities (related to short-chain alcohol dehydrogenases)	U6AI38		Short-chain dehydrogenase, associated with 2-hydroxychromene-2-carboxylate isomerase family protein	17	0.690	PA0117	1	1	1	1	1	1	1	1	1	1	1	1	1	1	1	1	1
4221	COG3917	NahD	Q	2-hydroxychromene-2-carboxylate isomerase	U6AIL9		2-hydroxychromene-2-carboxylate isomerase family protein, glutathione-dependent	17	0.670	PA0118	1	1	1	1	1	1	1	1	1	1	1	1	1	1	1	1	1
3222	COG1301	GltP	C	Na+/H+-dicarboxylate symporters	Q9I713	dctA1	C4-dicarboxylate transport protein 1	17	0.656	PA0119	1	1	1	1	1	1	1	1	1	1	1	1	1	1	1	1	1
322	COG2186	FadR	K	Transcriptional regulators	U6AFG7		Transcriptional regulator, GntR family	17	0.674	PA0120	1	1	1	1	1	1	1	1	1	1	1	1	1	1	1	1	1
2552	COG1802	GntR	K	Transcriptional regulators	U6AFV7		Putative transcriptional regulator	17	0.705	PA0121	1	1	1	1	1	1	1	1	1	1	1	1	1	1	1	1	1
3206					U6AI43		Uncharacterized protein	17	0.625	PA0122	1	1	1	1	1	1	1	1	1	1	1	1	1	1	1	1	1
924	COG0583	LysR	K	Transcriptional regulator	U6AIM4		Transcriptional regulator, LysR family	17	0.681	PA0123	1	1	1	1	1	1	1	1	1	1	1	1	1	1	1	1	1
3516	COG3668	ParE	R	Plasmid stabilization system protein	V5SPE2		Plasmid stabilization protein	17	0.621	PA0124	1	1	1	1	1	1	1	1	1	1	1	1	1	1	1	1	1
868	COG3905	COG3905	K	Predicted transcriptional regulator	U6AFH1		Uncharacterized protein	17	0.675	PA0125	1	1	1	1	1	1	1	1	1	1	1	1	1	1	1	1	1
3491					V5SQL6		Uncharacterized protein	17	0.681	PA0126	1	1	1	1	1	1	1	1	1	1	1	1	1	1	1	1	1
4659	COG5608	COG5608	S	Conserved secreted protein	U6AI50		Putative lipoprotein	17	0.691	PA0127	1	1	1	1	1	1	1	1	1	1	1	1	1	1	1	1	1
2864	COG2824	PhnA	P	Uncharacterized Zn-ribbon-containing protein involved in phosphonate metabolism	U6AIM9		Alkylphosphonate utilization operon protein PhnA	17	0.591	PA0128	1	1	1	1	1	1	1	1	1	1	1	1	1	1	1	1	1
3153	COG1113	AnsP	E	Gamma-aminobutyrate permease and related permeases	U6AGG6		Aromatic amino acid transport protein AroP	17	0.665	PA0129	1	1	1	1	1	1	1	1	1	1	1	1	1	1	1	1	1
2359	COG1012	PutA	C	NAD-dependent aldehyde dehydrogenases	U6AFH6		Methylmalonate-semialdehyde dehydrogenase	17	0.674	PA0130	1	1	1	1	1	1	1	1	1	1	1	1	1	1	1	1	1
2534	COG1917	COG1917	S	Uncharacterized conserved protein, contains double-stranded beta-helix domain	U6AFW7		Uncharacterized protein	17	0.681	PA0131	1	1	1	1	1	1	1	1	1	1	1	1	1	1	1	1	1
3108	COG0161	BioA	H	Adenosylmethionine-8-amino-7-oxononanoate aminotransferase	U6AI55		Omega-amino acid--pyruvate aminotransferase	17	0.676	PA0132	1	1	1	1	1	1	1	1	1	1	1	1	1	1	1	1	1
990	COG0583	LysR	K	Transcriptional regulator	U6AIN3		LysR family transcriptional regulator	17	0.682	PA0133	1	1	1	1	1	1	1	1	1	1	1	1	1	1	1	1	1
1810	COG0402	SsnA	FR	Cytosine deaminase and related metal-dependent hydrolases	U6AGH1		Guanine deaminase	17	0.687	PA0134	1	1	1	1	1	1	1	1	1	1	1	1	1	1	1	1	1
2562	COG3845	COG3845	R	ABC-type uncharacterized transport systems, ATPase components	U6AFX0		Sugar ABC transporter, ATP-binding protein	17	0.718	PA0136	1	1	1	1	1	1	1	1	1	1	1	1	1	1	1	1	1
1455	COG4603	COG4603	R	ABC-type uncharacterized transport system, permease component	U6AI60		Putative permease of ABC transporter	17	0.695	PA0137	1	1	1	1	1	1	1	1	1	1	1	1	1	1	1	1	1
449	COG1079	COG1079	R	Uncharacterized ABC-type transport system, permease component	U6AIN8		ABC transporter, inner membrane subunit	17	0.704	PA0138	1	1	1	1	1	1	1	1	1	1	1	1	1	1	1	1	1
3057	COG0450	AhpC	O	Peroxiredoxin	U6AGH7		Alkyl hydroperoxide reductase protein C	17	0.621	PA0139	1	1	1	1	1	1	1	1	1	1	1	1	1	1	1	1	1
4468	COG3634	AhpF	O	Alkyl hydroperoxide reductase, large subunit	Q9I6Z2	ahpF	Alkyl hydroperoxide reductase subunit F	17	0.662	PA0140	1	1	1	1	1	1	1	1	1	1	1	1	1	1	1	1	1
3187	COG2326	COG2326	S	Uncharacterized conserved protein	U6AFX6		UDP-galactose-lipid carrier transferase	17	0.674	PA0141	1	1	1	1	1	1	1	1	1	1	1	1	1	1	1	1	1
1811	COG0402	SsnA	FR	Cytosine deaminase and related metal-dependent hydrolases	Q9I6Z0		8-oxoguanine deaminase	17	0.709	PA0142	1	1	1	1	1	1	1	1	1	1	1	1	1	1	1	1	1
3240	COG1957	URH1	F	Inosine-uridine nucleoside N-ribohydrolase	U6AIP3		Inosine-uridine preferring nucleoside hydrolase	17	0.678	PA0143	1	1	1	1	1	1	1	1	1	1	1	1	1	1	1	1	1
374	COG3613	COG3613	F	Nucleoside 2-deoxyribosyltransferase	U6AGI4		Nucleoside 2-deoxyribosyltransferase	17	0.710	PA0144	1	1	1	1	1	1	1	1	1	1	1	1	1	1	1	1	1
1575	COG3613	COG3613	F	Nucleoside 2-deoxyribosyltransferase	V5SR34		Nucleoside deoxyribosyltransferase	17	0.717	PA0145	1	1	1	1	1	1	1	1	1	1	1	1	1	1	1	1	1
4688	COG1744	Med	R	Uncharacterized ABC-type transport system, periplasmic component/surface lipoprotein	U6AFY0		Uncharacterized protein	17	0.666	PA0146	1	1	1	1	1	1	1	1	1	1	1	1	1	1	1	1	1
2330	COG3491	PcbC	R	Isopenicillin N synthase and related dioxygenases	U6AI70		2-Oxobutyrate oxidase, putative	17	0.687	PA0147	1	1	1	1	1	1	1	1	1	1	1	1	1	1	1	1	1
3220	COG1816	Add	F	Adenosine deaminase	Q02UT0		Adenine aminohydrolase	17	0.654	PA0148	1	1	1	1	1	1	1	1	1	1	1	1	1	1	1	1	1
1138	COG1595	RpoE	K	DNA-directed RNA polymerase specialized sigma subunit, sigma24 homolog	V5SPG6		RNA polymerase subunit sigma-24	17	0.728	PA0149	1	1	1	1	1	1	1	1	1	1	1	1	1	1	1	1	1
515	COG3712	FecR	PT	Fe2+-dicitrate sensor, membrane component	U6AFJ4		Putative transmembrane sensor	17	0.737	PA0150	1	1	1	1	1	1	1	1	1	1	1	1	1	1	1	1	1
4995	COG1629	CirA	P	Outer membrane receptor proteins, mostly Fe transport	U6AFY4		Ferrichrome-iron receptor	16	0.692	PA0151	1	1	0	1	1	1	1	1	1	1	1	1	1	1	1	1	1
937	COG0583	LysR	K	Transcriptional regulator	U6AI76		Transcriptional regulator PcaQ	17	0.705	PA0152	1	1	1	1	1	1	1	1	1	1	1	1	1	1	1	1	1
4438	COG3485	PcaH	Q	Protocatechuate 3,4-dioxygenase beta subunit	U6AIQ5		Protocatechuate 3,4-dioxygenase beta chain	17	0.678	PA0153	1	1	1	1	1	1	1	1	1	1	1	1	1	1	1	1	1
3167	COG3485	PcaH	Q	Protocatechuate 3,4-dioxygenase beta subunit	U6AGJ4		Protocatechuate 3,4-dioxygenase alpha chain	17	0.670	PA0154	1	1	1	1	1	1	1	1	1	1	1	1	1	1	1	1	1
2026	COG1414	IclR	K	Transcriptional regulator	U6AFZ0		Pca regulon regulatory protein PcaR	17	0.687	PA0155	1	1	1	1	1	1	1	1	1	1	1	1	1	1	1	1	1
1430	COG0845	AcrA	M	Membrane-fusion protein	U6AI80		Membrane-fusion protein	17	0.709	PA0156	1	1	1	1	1	1	1	1	1	1	1	1	1	1	1	1	1
1905	COG0845	AcrA	M	Membrane-fusion protein	U6AIQ9		Efflux membrane fusion protein, RND family	17	0.709	PA0157	1	1	1	1	1	1	1	1	1	1	1	1	1	1	1	1	1
3809	COG0841	AcrB	V	Cation/multidrug efflux pump	U6AGK2		RND efflux transporter	17	0.657	PA0158	1	1	1	1	1	1	1	1	1	1	1	1	1	1	1	1	1
922	COG0583	LysR	K	Transcriptional regulator	U6AFK4		Transcriptional regulator	17	0.681	PA0159	1	1	1	1	1	1	1	1	1	1	1	1	1	1	1	1	1
226					V5SR49		Uncharacterized protein	17	0.624	PA0160	1	1	1	1	1	1	1	1	1	1	1	1	1	1	1	1	1
680					U6AI86		Outer membrane porin, coexpressed with pyoverdine biosynthesis regulon	17	0.649	PA0162	1	1	1	1	1	1	1	1	1	1	1	1	1	1	1	1	1
308	COG2207	AraC	K	AraC-type DNA-binding domain-containing proteins	U6AIR3		Transcriptional regulator, AraC family	17	0.699	PA0163	1	1	1	1	1	1	1	1	1	1	1	1	1	1	1	1	1
3123	COG0405	Ggt	E	Gamma-glutamyltransferase	U6AGK8		Gamma-glutamyltranspeptidase	17	0.711	PA0164	1	1	1	1	1	1	1	1	1	1	1	1	1	1	1	1	1
4593	COG3248	Tsx	M	Nucleoside-binding outer membrane protein	U6AFK9		Nucleoside-binding outer membrane protein	17	0.622	PA0165	1	1	1	1	1	1	1	1	1	1	1	1	1	1	1	1	1
1701	COG2233	UraA	F	Xanthine/uracil permeases	U6AG00		Xanthine permease	17	0.701	PA0166	1	1	1	1	1	1	1	1	1	1	1	1	1	1	1	1	1
1946	COG1309	AcrR	K	Transcriptional regulator	U6AI91		Transcriptional regulator RutR of pyrimidine catabolism (TetR family)	17	0.682	PA0167	1	1	1	1	1	1	1	1	1	1	1	1	1	1	1	1	1
1139	COG1739	COG1739	S	Uncharacterized conserved protein	U6AIR7		Protein co-occurring with transport systems	17	0.731	PA0168	1	1	1	1	1	1	1	1	1	1	1	1	1	1	1	1	1
967	COG2199	COG2199	T	FOG: GGDEF domain	U6AGL5		Diguanylate cyclase (GGDEF domain) with PAS/PAC sensor	17	0.685	PA0169	1	1	1	1	1	1	1	1	1	1	1	1	1	1	1	1	1
521					U6AFL4		Uncharacterized protein	17	0.659	PA0170	1	1	1	1	1	1	1	1	1	1	1	1	1	1	1	1	1
1969					U6AG05		Uncharacterized protein	17	0.661	PA0171	1	1	1	1	1	1	1	1	1	1	1	1	1	1	1	1	1
3917	COG2208	RsbU	TK	Serine phosphatase RsbU, regulator of sigma subunit	U6AI94		Serine phosphatase RsbU, regulator of sigma subunit	17	0.700	PA0172	1	1	1	1	1	1	1	1	1	1	1	1	1	1	1	1	1
1394	COG2201	CheB	NT	Chemotaxis response regulator containing a CheY-like receiver domain and a methylesterase domain	Q9I6V9	cheB2	Chemotaxis response regulator protein-glutamate methylesterase of group 2 operon	17	0.716	PA0173	1	1	1	1	1	1	1	1	1	1	1	1	1	1	1	1	1
2148	COG1871	CheD	NT	Chemotaxis protein; stimulates methylation of MCP proteins	U6AGM0	cheD	Probable chemoreceptor glutamine deamidase CheD	17	0.678	PA0174	1	1	1	1	1	1	1	1	1	1	1	1	1	1	1	1	1
2035	COG1352	CheR	NT	Methylase of chemotaxis methyl-accepting proteins	Q9I6V7	cheR2	Chemotaxis protein methyltransferase 2	17	0.673	PA0175	1	1	1	1	1	1	1	1	1	1	1	1	1	1	1	1	1
2215	COG0840	Tar	NT	Methyl-accepting chemotaxis protein	U6AG10		Methyl-accepting chemotaxis protein I (Serine chemoreceptor protein)	17	0.685	PA0176	1	1	1	1	1	1	1	1	1	1	1	1	1	1	1	1	1
2435	COG0835	CheW	NT	Chemotaxis signal transduction protein	U6AIA0		Positive regulator of CheA protein activity (CheW)	17	0.663	PA0177	1	1	1	1	1	1	1	1	1	1	1	1	1	1	1	1	1
2773	COG0643	CheA	NT	Chemotaxis protein histidine kinase and related kinases	U6AIS5		Signal transduction histidine kinase CheA	17	0.689	PA0178	1	1	1	1	1	1	1	1	1	1	1	1	1	1	1	1	1
561	COG0784	CheY	T	FOG: CheY-like receiver	U6AGM5		Chemotaxis regulator-transmits chemoreceptor signals to flagelllar motor components CheY	17	0.648	PA0179	1	1	1	1	1	1	1	1	1	1	1	1	1	1	1	1	1
4555	COG0840	Tar	NT	Methyl-accepting chemotaxis protein	U6AFM3		Putative chemotaxis transducer	17	0.674	PA0180	1	1	1	1	1	1	1	1	1	1	1	1	1	1	1	1	1
972	COG0583	LysR	K	Transcriptional regulator	U6AG15		Transcriptional regulator, LysR family	17	0.693	PA0181	1	1	1	1	1	1	1	1	1	1	1	1	1	1	1	1	1
338	COG1028	FabG	IQR	Dehydrogenases with different specificities (related to short-chain alcohol dehydrogenases)	U6AIA4		Oxidoreductase, short chain dehydrogenase/reductase family	17	0.704	PA0182	1	1	1	1	1	1	1	1	1	1	1	1	1	1	1	1	1
3716	COG3119	AslA	P	Arylsulfatase A and related enzymes	P51691	atsA	Aryl-sulfate sulphohydrolase	17	0.682	PA0183	1	1	1	1	1	1	1	1	1	1	1	1	1	1	1	1	1
841	COG1116	TauB	P	ABC-type nitrate/sulfonate/bicarbonate transport system, ATPase component	U6AGN2		Alkanesulfonates ABC transporter ATP-binding protein / Sulfonate ABC transporter, ATP-binding subunit SsuB	17	0.699	PA0184	1	1	1	1	1	1	1	1	1	1	1	1	1	1	1	1	1
663	COG0600	TauC	P	ABC-type nitrate/sulfonate/bicarbonate transport system, permease component	U6AFM7		Alkanesulfonates transport system permease protein	17	0.717	PA0185	1	1	1	1	1	1	1	1	1	1	1	1	1	1	1	1	1
3657	COG0715	TauA	P	ABC-type nitrate/sulfonate/bicarbonate transport systems, periplasmic components	U6AG20		Alkanesulfonates-binding protein	17	0.683	PA0186	1	1	1	1	1	1	1	1	1	1	1	1	1	1	1	1	1
5530	COG2175	TauD	Q	Probable taurine catabolism dioxygenase	I6SL53		Uncharacterized protein	12	0.662	PA0187	1	1	0	1	1	1	1	0	1	0	0	1	1	1	1	0	1
5458	COG0679	COG0679	R	Predicted permeases	I6SC30		Uncharacterized protein	12	0.689	PA0188	1	1	0	1	1	1	1	0	1	0	0	1	1	1	1	0	1
677					U6AIA8		Outer membrane porin, OprD family	17	0.707	PA0189	1	1	1	1	1	1	1	1	1	1	1	1	1	1	1	1	1
1168	COG0671	PgpB	I	Membrane-associated phospholipid phosphatase	U6AIT6		Membrane-associated phospholipid phosphatase	17	0.702	PA0190	1	1	1	1	1	1	1	1	1	1	1	1	1	1	1	1	1
913	COG0583	LysR	K	Transcriptional regulator	U6AGN8		LysR family transcriptional regulator	17	0.671	PA0191	1	1	1	1	1	1	1	1	1	1	1	1	1	1	1	1	1
2994	COG1629	CirA	P	Outer membrane receptor proteins, mostly Fe transport	U6AG25		TonB-dependent receptor	17	0.682	PA0192	1	1	1	1	1	1	1	1	1	1	1	1	1	1	1	1	1
2685	COG2175	TauD	Q	Probable taurine catabolism dioxygenase	U6AIB2		Putative alkylsulfatase	17	0.697	PA0193	1	1	1	1	1	1	1	1	1	1	1	1	1	1	1	1	1
734	COG2175	TauD	Q	Probable taurine catabolism dioxygenase	U6AIT9		Taurine dioxygenase	17	0.703	PA0194	1	1	1	1	1	1	1	1	1	1	1	1	1	1	1	1	1
1797	COG3288	PntA	C	NAD/NADP transhydrogenase alpha subunit	U6AGP4		NAD(P) transhydrogenase subunit alpha	17	0.706	PA0195	1	1	1	1	1	1	1	1	1	1	1	1	1	1	1	1	1
4702	COG3288	PntA	C	NAD/NADP transhydrogenase alpha subunit	U6AFN7		NAD(P) transhydrogenase alpha subunit	17	0.631	PA0195.1	1	1	1	1	1	1	1	1	1	1	1	1	1	1	1	1	1
4703	COG1282	PntB	C	NAD/NADP transhydrogenase beta subunit	U6AG30		Nicotinamide nucleotide transhydrogenase subunit beta	17	0.658	PA0196	1	1	1	1	1	1	1	1	1	1	1	1	1	1	1	1	1
1100	COG0810	TonB	M	Periplasmic protein TonB, links inner and outer membranes	Q9RMT3	tonB2	Protein tonB2	17	0.733	PA0197	1	1	1	1	1	1	1	1	1	1	1	1	1	1	1	1	1
2102	COG0811	TolQ	U	Biopolymer transport proteins	U6AIU3		MotA/TolQ/ExbB proton channel	17	0.700	PA0198	1	1	1	1	1	1	1	1	1	1	1	1	1	1	1	1	1
2643	COG0848	ExbD	U	Biopolymer transport protein	Q9RMT1	exbD	Biopolymer transport protein ExbD	17	0.647	PA0199	1	1	1	1	1	1	1	1	1	1	1	1	1	1	1	1	1
2904					U6AFP1		Uncharacterized protein	17	0.648	PA0200	1	1	1	1	1	1	1	1	1	1	1	1	1	1	1	1	1
1951	COG3545	COG3545	R	Predicted esterase of the alpha/beta hydrolase fold	U6AG37		Uncharacterized protein	17	0.711	PA0201	1	1	1	1	1	1	1	1	1	1	1	1	1	1	1	1	1
5962	COG0154	GatA	J	Asp-tRNAAsn/Glu-tRNAGln amidotransferase A subunit and related amidases	U6AIC4		Putative amidase	4	0.693	PA0202	0	0	0	0	0	0	0	0	0	1	1	1	1	0	0	0	0
6001	COG0687	PotD	E	Spermidine/putrescine-binding periplasmic protein	U6AIU6		Putrescine-binding periplasmic protein	4	0.659	PA0203	0	0	0	0	0	0	0	0	0	1	1	1	1	0	0	0	0
5965	COG1177	PotC	E	ABC-type spermidine/putrescine transport system, permease component II	U6AGQ4		Spermidine Putrescine ABC transporter permease component potC	4	0.665	PA0204	0	0	0	0	0	0	0	0	0	1	1	1	1	0	0	0	0
5940	COG1176	PotB	E	ABC-type spermidine/putrescine transport system, permease component I	U6AFP6		Spermidine Putrescine ABC transporter permease component PotB	4	0.685	PA0205	0	0	0	0	0	0	0	0	0	1	1	1	1	0	0	0	0
5992	COG3842	PotA	E	ABC-type spermidine/putrescine transport systems, ATPase components	Q9I6T2	potA1	Spermidine/putrescine import ATP-binding protein PotA 1	4	0.679	PA0206	0	0	0	0	0	0	0	0	0	1	1	1	1	0	0	0	0
5945	COG0583	LysR	K	Transcriptional regulator	U6AIC7		Glycine cleavage system transcriptional activator	4	0.710	PA0207	0	0	0	0	0	0	0	0	0	1	1	1	1	0	0	0	0
3677	COG4670	COG4670	I	Acyl CoA:acetate/3-ketoacid CoA transferase	U6AIV2		Malonate decarboxylase alpha subunit	17	0.689	PA0208	1	1	1	1	1	1	1	1	1	1	1	1	1	1	1	1	1
405	COG1767	CitG	H	Triphosphoribosyl-dephospho-CoA synthetase	Q9I6S9	mdcB	Probable 2-(5''-triphosphoribosyl)-3'-dephosphocoenzyme-A synthase	17	0.744	PA0209	1	1	1	1	1	1	1	1	1	1	1	1	1	1	1	1	1
177	COG3052	CitD	C	Citrate lyase, gamma subunit	B7V2C1	mdcC	Malonate decarboxylase subunit delta	17	0.723	PA0210	1	1	1	1	1	1	1	1	1	1	1	1	1	1	1	1	1
463	COG0777	AccD	I	Acetyl-CoA carboxylase beta subunit	U6AG48		Malonate decarboxylase beta subunit	17	0.707	PA0211	1	1	1	1	1	1	1	1	1	1	1	1	1	1	1	1	1
404					U6AID1		Malonate decarboxylase gamma subunit	17	0.742	PA0212	1	1	1	1	1	1	1	1	1	1	1	1	1	1	1	1	1
396					Q9I6S5	mdcG	Malonate decarboxylase holo-[acyl-carrier-protein] synthase	17	0.739	PA0213	1	1	1	1	1	1	1	1	1	1	1	1	1	1	1	1	1
479	COG0331	FabD	I	(acyl-carrier-protein) S-malonyltransferase	U6AGR7		Malonyl CoA-acyl carrier protein transacylase	17	0.740	PA0214	1	1	1	1	1	1	1	1	1	1	1	1	1	1	1	1	1
1533					U6AFQ8		Malonate transporter, MadL subunit	17	0.677	PA0215	1	1	1	1	1	1	1	1	1	1	1	1	1	1	1	1	1
3573					U6AG53		Malonate transporter, MadM subunit	17	0.675	PA0216	1	1	1	1	1	1	1	1	1	1	1	1	1	1	1	1	1
2191	COG0583	LysR	K	Transcriptional regulator	U6AID5		Malonate utilization transcriptional regulator	17	0.652	PA0217	1	1	1	1	1	1	1	1	1	1	1	1	1	1	1	1	1
993	COG0583	LysR	K	Transcriptional regulator	U6AIW4		Cys regulon transcriptional activator CysB	17	0.667	PA0218	1	1	1	1	1	1	1	1	1	1	1	1	1	1	1	1	1
2362	COG1012	PutA	C	NAD-dependent aldehyde dehydrogenases	U6AGS2		Aldehyde dehydrogenase	17	0.693	PA0219	1	1	1	1	1	1	1	1	1	1	1	1	1	1	1	1	1
3081	COG0531	PotE	E	Amino acid transporters	U6AFR5		D-serine/D-alanine/glycine transporter	17	0.685	PA0220	1	1	1	1	1	1	1	1	1	1	1	1	1	1	1	1	1
3107	COG0161	BioA	H	Adenosylmethionine-8-amino-7-oxononanoate aminotransferase	U6AG57		Adenosylmethionine-8-amino-7-oxononanoate aminotransferase	17	0.681	PA0221	1	1	1	1	1	1	1	1	1	1	1	1	1	1	1	1	1
2766	COG0687	PotD	E	Spermidine/putrescine-binding periplasmic protein	U6AID9		ABC transporter, periplasmic spermidine putrescine-binding protein PotD	17	0.676	PA0222	1	1	1	1	1	1	1	1	1	1	1	1	1	1	1	1	1
3555	COG0329	DapA	EM	Dihydrodipicolinate synthase/N-acetylneuraminate lyase	U6AIX0		Dihydrodipicolinate synthase	17	0.684	PA0223	1	1	1	1	1	1	1	1	1	1	1	1	1	1	1	1	1
3096	COG0235	AraD	G	Ribulose-5-phosphate 4-epimerase and related epimerases and aldolases	U6AGS8		Ribulose-5-phosphate 4-epimerase-related epimerase and aldolase	17	0.663	PA0224	1	1	1	1	1	1	1	1	1	1	1	1	1	1	1	1	1
3442	COG1396	HipB	K	Predicted transcriptional regulators	U6AFS0		Transcriptional regulator, MerR family	17	0.633	PA0225	1	1	1	1	1	1	1	1	1	1	1	1	1	1	1	1	1
3125	COG1788	AtoD	I	Acyl CoA:acetate/3-ketoacid CoA transferase, alpha subunit	U6AG61		3-oxoadipate CoA-transferase subunit A	17	0.684	PA0226	1	1	1	1	1	1	1	1	1	1	1	1	1	1	1	1	1
1064	COG2057	AtoA	I	Acyl CoA:acetate/3-ketoacid CoA transferase, beta subunit	U6AIE4		3-oxoadipate CoA-transferase subunit B	17	0.705	PA0227	1	1	1	1	1	1	1	1	1	1	1	1	1	1	1	1	1
1852	COG0183	PaaJ	I	Acetyl-CoA acetyltransferase	Q9I6R0	pcaF	3-oxoadipyl-CoA thiolase	17	0.711	PA0228	1	1	1	1	1	1	1	1	1	1	1	1	1	1	1	1	1
1801	COG2814	AraJ	G	Arabinose efflux permease	U6AGT5		Dicarboxylic acid transporter PcaT	17	0.648	PA0229	1	1	1	1	1	1	1	1	1	1	1	1	1	1	1	1	1
1660	COG0015	PurB	F	Adenylosuccinate lyase	Q9I6Q8	pcaB	3-carboxymuconate lactonizing enzyme	17	0.729	PA0230	1	1	1	1	1	1	1	1	1	1	1	1	1	1	1	1	1
991	COG0596	MhpC	R	Predicted hydrolases or acyltransferases (alpha/beta hydrolase superfamily)	U6AG68		Beta-ketoadipate enol-lactone hydrolase	17	0.708	PA0231	1	1	1	1	1	1	1	1	1	1	1	1	1	1	1	1	1
2627	COG0599	COG0599	S	Uncharacterized homolog of gamma-carboxymuconolactone decarboxylase subunit	U6AIE9		4-carboxymuconolactone decarboxylase	17	0.652	PA0232	1	1	1	1	1	1	1	1	1	1	1	1	1	1	1	1	1
899	COG0583	LysR	K	Transcriptional regulator	U6AIY1		Transcriptional regulatory protein	17	0.697	PA0233	1	1	1	1	1	1	1	1	1	1	1	1	1	1	1	1	1
4022					U6AGU0		Uncharacterized protein	17	0.633	PA0234	1	1	1	1	1	1	1	1	1	1	1	1	1	1	1	1	1
1774	COG2814	AraJ	G	Arabinose efflux permease	Q9I6Q3	pcaK	4-hydroxybenzoate transporter PcaK	17	0.687	PA0235	1	1	1	1	1	1	1	1	1	1	1	1	1	1	1	1	1
4787	COG1414	IclR	K	Transcriptional regulator	U6AG72		Pca regulon regulatory protein PcaR	16	0.727	PA0236	1	1	1	1	1	1	1	1	1	1	0	1	1	1	1	1	1
4938	COG0673	MviM	R	Predicted dehydrogenases and related proteins	U6AIF4		Putative oxidoreductase	16	0.709	PA0237	1	1	1	1	1	1	1	1	1	1	0	1	1	1	1	1	1
4794	COG1082	IolE	G	Sugar phosphate isomerases/epimerases	U6AIY7		Sugar phosphate isomerase/epimerase	16	0.727	PA0238	1	1	1	1	1	1	1	1	1	1	0	1	1	1	1	1	1
488	COG0697	RhaT	GER	Permeases of the drug/metabolite transporter (DMT) superfamily	U6AGU6		Membrane protein, putative	17	0.675	PA0239	1	1	1	1	1	1	1	1	1	1	1	1	1	1	1	1	1
684					U6AFT7		PhaK-like protein	17	0.673	PA0240	1	1	1	1	1	1	1	1	1	1	1	1	1	1	1	1	1
2495	COG2271	UhpC	G	Sugar phosphate permease	U6AG76		Hexuronate transporter	17	0.671	PA0241	1	1	1	1	1	1	1	1	1	1	1	1	1	1	1	1	1
4530	COG3185	COG3185	ER	4-hydroxyphenylpyruvate dioxygenase and related hemolysins	U6AIH9		4-hydroxyphenylpyruvate dioxygenase	17	0.690	PA0242	1	1	1	1	1	1	1	1	1	1	1	1	1	1	1	1	1
2907	COG1309	AcrR	K	Transcriptional regulator	U6AJ12		Transcriptional regulator, TetR family	17	0.641	PA0243	1	1	1	1	1	1	1	1	1	1	1	1	1	1	1	1	1
399	COG0169	AroE	E	Shikimate 5-dehydrogenase	U6AGX0	aroE	Shikimate dehydrogenase	17	0.725	PA0244	1	1	1	1	1	1	1	1	1	1	1	1	1	1	1	1	1
1724	COG0757	AroQ	E	3-dehydroquinate dehydratase II	Q9I6P3	aroQ2	Type II DHQase 2	17	0.691	PA0245	1	1	1	1	1	1	1	1	1	1	1	1	1	1	1	1	1
1856	COG2814	AraJ	G	Arabinose efflux permease	U6AGA6		Drug resistance transporter, EmrB/QacA family	17	0.704	PA0246	1	1	1	1	1	1	1	1	1	1	1	1	1	1	1	1	1
3619	COG0654	UbiH	HC	2-polyprenyl-6-methoxyphenol hydroxylase and related FAD-dependent oxidoreductases	P20586	pobA	4-hydroxybenzoate 3-monooxygenase	17	0.678	PA0247	1	1	1	1	1	1	1	1	1	1	1	1	1	1	1	1	1
1067	COG2207	AraC	K	AraC-type DNA-binding domain-containing proteins	U6AJ24		Putative transcriptional regulator	17	0.686	PA0248	1	1	1	1	1	1	1	1	1	1	1	1	1	1	1	1	1
538	COG0456	RimI	R	Acetyltransferases	U6AGZ0		Histone acetyltransferase HPA2-related acetyltransferase	17	0.694	PA0249	1	1	1	1	1	1	1	1	1	1	1	1	1	1	1	1	1
2306	COG0517	COG0517	R	FOG: CBS domain	U6AFZ1		CBS domain protein	17	0.632	PA0250	1	1	1	1	1	1	1	1	1	1	1	1	1	1	1	1	1
3100					U6AGD1		Uncharacterized protein	17	0.664	PA0251	1	1	1	1	1	1	1	1	1	1	1	1	1	1	1	1	1
4831					U6AIK4		Uncharacterized protein	16	0.678	PA0252	1	1	1	1	1	1	1	1	1	1	0	1	1	1	1	1	1
541	COG1846	MarR	K	Transcriptional regulators	U6AJ28		Putative transcriptional regulator	17	0.697	PA0253	1	1	1	1	1	1	1	1	1	1	1	1	1	1	1	1	1
2908	COG0043	UbiD	H	3-polyprenyl-4-hydroxybenzoate decarboxylase and related decarboxylases	U6AGZ3		3-polyprenyl-4-hydroxybenzoate carboxy-lyase	17	0.696	PA0254	1	1	1	1	1	1	1	1	1	1	1	1	1	1	1	1	1
1130	COG3619	COG3619	S	Predicted membrane protein	U6AFZ6		Uncharacterized protein	17	0.704	PA0255	1	1	1	1	1	1	1	1	1	1	1	1	1	1	1	1	1
5211					U6AGD6		Uncharacterized protein	16	0.626	PA0256	1	1	1	1	1	1	1	1	1	1	0	1	1	1	1	1	1
5672	COG2801	Tra5	L	Transposase and inactivated derivatives	T2EDB1		Integrase core domain protein	6	0.553	PA0257	0	0	0	1	0	0	1	0	0	0	3	0	1	1	0	0	1
5430					I6RF55		Uncharacterized protein	10	0.516	PA0258	1	1	0	1	1	1	0	0	1	0	4	0	1	1	0	0	1
5423					V9SZC5		Uncharacterized protein	13	0.628	PA0259	1	1	0	1	1	1	1	0	1	0	1	0	1	1	1	1	1
5404					I6SC92		Uncharacterized protein	13	0.633	PA0260	1	1	0	1	1	1	1	0	1	0	1	0	1	1	1	1	1
5399					I6RRZ1		Uncharacterized protein	13	0.643	PA0261	1	1	0	1	1	1	1	0	1	0	1	0	1	1	1	1	1
2364	COG1012	PutA	C	NAD-dependent aldehyde dehydrogenases	Q9I6M5	davD	Glutarate-semialdehyde dehydrogenase DavD	17	0.665	PA0265	1	1	1	1	1	1	1	1	1	1	1	1	1	1	1	1	1
3113	COG0160	GabT	E	4-aminobutyrate aminotransferase and related aminotransferases	Q9I6M4	davT	Delta-aminovalerate aminotransferase	17	0.673	PA0266	1	1	1	1	1	1	1	1	1	1	1	1	1	1	1	1	1
1393	COG1639	COG1639	T	Predicted signal transduction protein	U6AGE1		Response regulator	17	0.709	PA0267	1	1	1	1	1	1	1	1	1	1	1	1	1	1	1	1	1
1816	COG1167	ARO8	KE	Transcriptional regulators containing a DNA-binding HTH domain and an aminotransferase domain (MocR family) and their eukaryotic orthologs	U6AIL4		GntR family transcriptional regulator	17	0.711	PA0268	1	1	1	1	1	1	1	1	1	1	1	1	1	1	1	1	1
1187	COG2128	COG2128	S	Uncharacterized conserved protein	U6AJ36		4-carboxymuconolactone decarboxylase domain/alkylhydroperoxidase AhpD family core domain protein	17	0.669	PA0269	1	1	1	1	1	1	1	1	1	1	1	1	1	1	1	1	1
2057	COG1917	COG1917	S	Uncharacterized conserved protein, contains double-stranded beta-helix domain	U6AH01		Putative exported protein	17	0.664	PA0270	1	1	1	1	1	1	1	1	1	1	1	1	1	1	1	1	1
168	COG1359	COG1359	S	Uncharacterized conserved protein	U6AG09		Uncharacterized protein	17	0.667	PA0271	1	1	1	1	1	1	1	1	1	1	1	1	1	1	1	1	1
4844	COG0583	LysR	K	Transcriptional regulator	U6AGE8		Putative transcriptional regulator	16	0.682	PA0272	1	1	1	1	1	1	1	1	1	1	0	1	1	1	1	1	1
5256	COG2807	CynX	P	Cyanate permease	U6AIL8		Cyanate permease	15	0.731	PA0273	1	1	1	1	1	1	1	1	0	1	0	1	1	1	1	1	1
281					U6AJ40		Uncharacterized protein	17	0.700	PA0274	1	1	1	1	1	1	1	1	1	1	1	1	1	1	1	1	1
284	COG0664	Crp	T	cAMP-binding proteins - catabolite gene activator and regulatory subunit of cAMP-dependent protein kinases	U6AH05		Putative transcriptional regulator	17	0.690	PA0275	1	1	1	1	1	1	1	1	1	1	1	1	1	1	1	1	1
1325	COG4539	COG4539	S	Predicted membrane protein	U6AG13		Putative membrane protein	17	0.680	PA0276	1	1	1	1	1	1	1	1	1	1	1	1	1	1	1	1	1
3078	COG0501	HtpX	O	Zn-dependent protease with chaperone function	U6AGF3		Zn-dependent protease with chaperone function	17	0.686	PA0277	1	1	1	1	1	1	1	1	1	1	1	1	1	1	1	1	1
627	COG0730	COG0730	R	Predicted permeases	U6AIM1		Membrane protein, putative	17	0.720	PA0278	1	1	1	1	1	1	1	1	1	1	1	1	1	1	1	1	1
309	COG0640	ArsR	K	Predicted transcriptional regulators	U6AJ48		Putative transcriptional regulators	17	0.748	PA0279	1	1	1	1	1	1	1	1	1	1	1	1	1	1	1	1	1
2613	COG1118	CysA	P	ABC-type sulfate/molybdate transport systems, ATPase component	Q9I6L0	cysA	Sulfate-transporting ATPase	17	0.660	PA0280	1	1	1	1	1	1	1	1	1	1	1	1	1	1	1	1	1
3087	COG4208	CysW	P	ABC-type sulfate transport system, permease component	U6AG19		Sulfate transport system permease protein CysW	17	0.652	PA0281	1	1	1	1	1	1	1	1	1	1	1	1	1	1	1	1	1
2134	COG0555	CysU	O	ABC-type sulfate transport system, permease component	U6AGF7		Sulfate transport system permease protein CysT	17	0.662	PA0282	1	1	1	1	1	1	1	1	1	1	1	1	1	1	1	1	1
3385	COG1613	Sbp	P	ABC-type sulfate transport system, periplasmic component	U6AIM7		Sulfate and thiosulfate binding protein CysP	17	0.654	PA0283	1	1	1	1	1	1	1	1	1	1	1	1	1	1	1	1	1
596	COG5583	COG5583	S	Uncharacterized small protein	A6UY85		Uncharacterized protein	17	0.628	PA0284	1	1	1	1	1	1	1	1	1	1	1	1	1	1	1	1	1
2663	COG5001	COG5001	T	Predicted signal transduction protein containing a membrane domain, an EAL and a GGDEF domain	U6AJ51		Sensory box/GGDEF domain/EAL domain protein	17	0.672	PA0285	1	1	1	1	1	1	1	1	1	1	1	1	1	1	1	1	1
4375	COG1398	OLE1	I	Fatty-acid desaturase	U6AH12		Fatty acid desaturase	17	0.644	PA0286	1	1	1	1	1	1	1	1	1	1	1	1	1	1	1	1	1
1794	COG0591	PutP	ER	Na+/proline symporter	U6AG24		Sodium-solute symporter, putative	17	0.685	PA0287	1	1	1	1	1	1	1	1	1	1	1	1	1	1	1	1	1
1347	COG0010	SpeB	E	Arginase/agmatinase/formimionoglutamate hydrolase, arginase family	U6AGG3		Agmatinase	17	0.694	PA0288	1	1	1	1	1	1	1	1	1	1	1	1	1	1	1	1	1
948	COG0583	LysR	K	Transcriptional regulator	U6AIN2		Transcriptional activator GpuR	17	0.671	PA0289	1	1	1	1	1	1	1	1	1	1	1	1	1	1	1	1	1
2623	COG2199	COG2199	T	FOG: GGDEF domain	U6AJ55		Sensory box/GGDEF family protein	17	0.666	PA0290	1	1	1	1	1	1	1	1	1	1	1	1	1	1	1	1	1
688					U6AH15		Outer membrane porin OprE	17	0.653	PA0291	1	1	1	1	1	1	1	1	1	1	1	1	1	1	1	1	1
3499	COG2957	COG2957	E	Peptidylarginine deiminase and related enzymes	Q02UC5	aguA	Agmatine iminohydrolase	17	0.682	PA0292	1	1	1	1	1	1	1	1	1	1	1	1	1	1	1	1	1
3230	COG0388	COG0388	R	Predicted amidohydrolase	U6AGG8		N-carbamoylputrescine amidase / Omega amidase (Nit2)	17	0.658	PA0293	1	1	1	1	1	1	1	1	1	1	1	1	1	1	1	1	1
2807	COG1309	AcrR	K	Transcriptional regulator	U6AIN7		Transcriptional regulator, TetR family	17	0.670	PA0294	1	1	1	1	1	1	1	1	1	1	1	1	1	1	1	1	1
3315	COG0687	PotD	E	Spermidine/putrescine-binding periplasmic protein	U6AJ59		Putrescine-binding periplasmic protein	17	0.682	PA0295	1	1	1	1	1	1	1	1	1	1	1	1	1	1	1	1	1
8	COG0174	GlnA	E	Glutamine synthetase	U6AH19		Glutamine synthetase family protein	17	0.635	PA0296,PA2040	2	2	2	2	2	2	2	2	2	2	2	2	2	2	2	2	2
3526	COG2071	COG2071	R	Predicted glutamine amidotransferases	U6AG34		Gamma-glutamyl-GABA hydrolase	17	0.643	PA0297	1	1	1	1	1	1	1	1	1	1	1	1	1	1	1	1	1
2674	COG0174	GlnA	E	Glutamine synthetase	U6AGH2		Glutamine synthetase family protein	17	0.632	PA0298	1	1	1	1	1	1	1	1	1	1	1	1	1	1	1	1	1
3111	COG0161	BioA	H	Adenosylmethionine-8-amino-7-oxononanoate aminotransferase	U6AIP2		Omega-amino acid--pyruvate aminotransferase	17	0.646	PA0299	1	1	1	1	1	1	1	1	1	1	1	1	1	1	1	1	1
3317	COG0687	PotD	E	Spermidine/putrescine-binding periplasmic protein	U6AJ63		Putrescine-binding periplasmic protein	17	0.606	PA0300	1	1	1	1	1	1	1	1	1	1	1	1	1	1	1	1	1
3314	COG0687	PotD	E	Spermidine/putrescine-binding periplasmic protein	U6AH23		Putrescine-binding periplasmic protein	17	0.621	PA0301	1	1	1	1	1	1	1	1	1	1	1	1	1	1	1	1	1
3004	COG3842	PotA	E	ABC-type spermidine/putrescine transport systems, ATPase components	U6AG38		Putrescine transport ATP-binding protein PotG	17	0.646	PA0302	1	1	1	1	1	1	1	1	1	1	1	1	1	1	1	1	1
2389	COG1176	PotB	E	ABC-type spermidine/putrescine transport system, permease component I	U6AGH6		Putrescine transport system permease protein PotH	17	0.613	PA0303	1	1	1	1	1	1	1	1	1	1	1	1	1	1	1	1	1
3490	COG1177	PotC	E	ABC-type spermidine/putrescine transport system, permease component II	U6AIP7		Putrescine transport system permease protein PotI	17	0.648	PA0304	1	1	1	1	1	1	1	1	1	1	1	1	1	1	1	1	1
3147	COG2366	COG2366	R	Protein related to penicillin acylase	U6AJ67		Penicillin acylase-like protein	17	0.689	PA0305	1	1	1	1	1	1	1	1	1	1	1	1	1	1	1	1	1
1910	COG2207	AraC	K	AraC-type DNA-binding domain-containing proteins	U6AH28		Putative transcriptional regulator	17	0.685	PA0306	1	1	1	1	1	1	1	1	1	1	1	1	1	1	1	1	1
1932					U6AGI0		Thiol-disulfide isomerase and thioredoxins	17	0.700	PA0307	1	1	1	1	1	1	1	1	1	1	1	1	1	1	1	1	1
1002	COG2267	PldB	I	Lysophospholipase	U6AIQ2		Lysophospholipase	17	0.699	PA0308	1	1	1	1	1	1	1	1	1	1	1	1	1	1	1	1	1
2181					U6AJ72		Uncharacterized protein	17	0.708	PA0309	1	1	1	1	1	1	1	1	1	1	1	1	1	1	1	1	1
2380	COG3751	EGL-9	O	Predicted proline hydroxylase	U6AH30		Oxidoreductase, 2OG-Fe(II) oxygenase family	17	0.667	PA0310	1	1	1	1	1	1	1	1	1	1	1	1	1	1	1	1	1
1568					U6AG47		Uncharacterized protein	17	0.710	PA0311	1	1	1	1	1	1	1	1	1	1	1	1	1	1	1	1	1
1493	COG1683	COG1683	S	Uncharacterized conserved protein	U6AGI7		Purine nucleoside phosphorylase	17	0.705	PA0312	1	1	1	1	1	1	1	1	1	1	1	1	1	1	1	1	1
2085	COG0765	HisM	E	ABC-type amino acid transport system, permease component	U6AIQ6		Putative amino acid ABC transporter, permease protein	17	0.652	PA0313	1	1	1	1	1	1	1	1	1	1	1	1	1	1	1	1	1
2586	COG0834	HisJ	ET	ABC-type amino acid transport/signal transduction systems, periplasmic component/domain	U6AJ77		Putative amino acid ABC transporter, periplasmic-binding protein	17	0.661	PA0314	1	1	1	1	1	1	1	1	1	1	1	1	1	1	1	1	1
2490					U6AH33		Uncharacterized protein	17	0.637	PA0315	1	1	1	1	1	1	1	1	1	1	1	1	1	1	1	1	1
4705	COG0111	SerA	HE	Phosphoglycerate dehydrogenase and related dehydrogenases	U6AG51		D-3-phosphoglycerate dehydrogenase	17	0.632	PA0316	1	1	1	1	1	1	1	1	1	1	1	1	1	1	1	1	1
3596	COG0277	GlcD	C	FAD/FMN-containing dehydrogenases	U6AGJ2		D-2-hydroxyglutarate dehydrogenase	17	0.631	PA0317	1	1	1	1	1	1	1	1	1	1	1	1	1	1	1	1	1
2695	COG0179	MhpD	Q	2-keto-4-pentenoate hydratase/2-oxohepta-3-ene-1,7-dioic acid hydratase (catechol pathway)	U6AIR0		Fumarylacetoacetate hydrolase family protein	17	0.662	PA0318	1	1	1	1	1	1	1	1	1	1	1	1	1	1	1	1	1
3928	COG3204	COG3204	S	Uncharacterized protein conserved in bacteria	U6AJ82		Outer membrane protein	17	0.654	PA0319	1	1	1	1	1	1	1	1	1	1	1	1	1	1	1	1	1
576	COG3111	COG3111	S	Uncharacterized conserved protein	U6AH37		Uncharacterized protein	17	0.638	PA0320	1	1	1	1	1	1	1	1	1	1	1	1	1	1	1	1	1
3488	COG0123	AcuC	BQ	Deacetylases, including yeast histone deacetylase and acetoin utilization protein	U6AG55		Deacetylase	17	0.670	PA0321	1	1	1	1	1	1	1	1	1	1	1	1	1	1	1	1	1
2913	COG0531	PotE	E	Amino acid transporters	U6AGJ5		Putrescine importer	17	0.677	PA0322	1	1	1	1	1	1	1	1	1	1	1	1	1	1	1	1	1
5110	COG0687	PotD	E	Spermidine/putrescine-binding periplasmic protein	U6AIR4		Putrescine-binding periplasmic protein	16	0.616	PA0323	1	1	1	1	1	1	1	1	1	1	0	1	1	1	1	1	1
5034	COG1177	PotC	E	ABC-type spermidine/putrescine transport system, permease component II	U6AJ87		Spermidine Putrescine ABC transporter permease component potC	16	0.645	PA0324	1	1	1	1	1	1	1	1	1	1	0	1	1	1	1	1	1
5015	COG1176	PotB	E	ABC-type spermidine/putrescine transport system, permease component I	U6AH41		Spermidine Putrescine ABC transporter permease component PotB	16	0.657	PA0325	1	1	1	1	1	1	1	1	1	1	0	1	1	1	1	1	1
5079	COG3842	PotA	E	ABC-type spermidine/putrescine transport systems, ATPase components	U6AG59		Putrescine transport ATP-binding protein PotA	16	0.677	PA0326	1	1	1	1	1	1	1	1	1	1	0	1	1	1	1	1	1
1360	COG3204	COG3204	S	Uncharacterized protein conserved in bacteria	U6AGK0		Outer membrane protein	17	0.670	PA0327	1	1	1	1	1	1	1	1	1	1	1	1	1	1	1	1	1
4424	COG5571	COG5571	N	Autotransporter protein or domain, integral membrane beta-barrel involved in protein secretion	U6AIR8		Alkaline phosphatase isozyme conversion protein	17	0.684	PA0328	1	1	1	1	1	1	1	1	1	1	1	1	1	1	1	1	1
159	COG3422	COG3422	S	Uncharacterized conserved protein	Q9I6G2		UPF0339 protein PA0329	17	0.622	PA0329	1	1	1	1	1	1	1	1	1	1	1	1	1	1	1	1	1
3818	COG0120	RpiA	G	Ribose 5-phosphate isomerase	B7V2P3	rpiA	Phosphoriboisomerase A	17	0.653	PA0330	1	1	1	1	1	1	1	1	1	1	1	1	1	1	1	1	1
3409	COG1171	IlvA	E	Threonine dehydratase	U6AGK4		Threonine dehydratase biosynthetic	17	0.677	PA0331	1	1	1	1	1	1	1	1	1	1	1	1	1	1	1	1	1
1515	COG5528	COG5528	S	Predicted integral membrane protein	U6AIS2		Uncharacterized protein	17	0.709	PA0332	1	1	1	1	1	1	1	1	1	1	1	1	1	1	1	1	1
1667	COG0702	COG0702	MG	Predicted nucleoside-diphosphate-sugar epimerases	U6AJ95		Uncharacterized protein	17	0.725	PA0333	1	1	1	1	1	1	1	1	1	1	1	1	1	1	1	1	1
1399					U6AG67		Putative MFS transporter	17	0.717	PA0334	1	1	1	1	1	1	1	1	1	1	1	1	1	1	1	1	1
2180	COG0560	SerB	E	Phosphoserine phosphatase	U6AGL0		Phosphoserine phosphatase	17	0.677	PA0335	1	1	1	1	1	1	1	1	1	1	1	1	1	1	1	1	1
3088	COG0494	MutT	LR	NTP pyrophosphohydrolases including oxidative damage repair enzymes	B7V2P9	rppH	(Di)nucleoside polyphosphate hydrolase	17	0.652	PA0336	1	1	1	1	1	1	1	1	1	1	1	1	1	1	1	1	1
4057	COG3605	PtsP	T	Signal transduction protein containing GAF and PtsI domains	U6AJ99		Phosphocarrier protein kinase/phosphorylase, nitrogen regulation associated	17	0.672	PA0337	1	1	1	1	1	1	1	1	1	1	1	1	1	1	1	1	1
2625	COG2199	COG2199	T	FOG: GGDEF domain	U6AH51		Diguanylate cyclase/phosphodiesterase (GGDEF & EAL domains) with PAS/PAC sensor(S)	17	0.652	PA0338	1	1	1	1	1	1	1	1	1	1	1	1	1	1	1	1	1
330	COG3332	COG3332	S	Uncharacterized conserved protein	U6AG71		Uncharacterized protein	17	0.729	PA0339	1	1	1	1	1	1	1	1	1	1	1	1	1	1	1	1	1
2706	COG0730	COG0730	R	Predicted permeases	U6AGL4		Uncharacterized protein	17	0.662	PA0340	1	1	1	1	1	1	1	1	1	1	1	1	1	1	1	1	1
2136	COG0682	Lgt	M	Prolipoprotein diacylglyceryltransferase	A6UYE4	lgt	Prolipoprotein diacylglyceryl transferase	17	0.663	PA0341	1	1	1	1	1	1	1	1	1	1	1	1	1	1	1	1	1
2999	COG0207	ThyA	F	Thymidylate synthase	A6UYE6	thyA	Thymidylate synthase	17	0.647	PA0342	1	1	1	1	1	1	1	1	1	1	1	1	1	1	1	1	1
5220					U6AH56		Uncharacterized protein	16	0.675	PA0343	1	1	1	1	1	1	1	1	1	1	0	1	1	1	1	1	1
1817	COG1161	COG1161	R	Predicted GTPases	U6AG73		Putative integral membrane protein	17	0.726	PA0344	1	1	1	1	1	1	1	1	1	1	1	1	1	1	1	1	1
690					U6AGL8		Putative integral membrane protein	17	0.747	PA0345	1	1	1	1	1	1	1	1	1	1	1	1	1	1	1	1	1
3399					U6AIT3		Uncharacterized protein	17	0.656	PA0346	1	1	1	1	1	1	1	1	1	1	1	1	1	1	1	1	1
4355	COG0584	UgpQ	C	Glycerophosphoryl diester phosphodiesterase	U6AJB0		Glycerophosphoryl diester phosphodiesterase	17	0.690	PA0347	1	1	1	1	1	1	1	1	1	1	1	1	1	1	1	1	1
1846					U6AH61		Uncharacterized protein	17	0.689	PA0348	1	1	1	1	1	1	1	1	1	1	1	1	1	1	1	1	1
4275					U6AG77		Uncharacterized protein	17	0.693	PA0349	1	1	1	1	1	1	1	1	1	1	1	1	1	1	1	1	1
1511	COG0262	FolA	H	Dihydrofolate reductase	U6AGM3		Dihydrofolate reductase	17	0.712	PA0350	1	1	1	1	1	1	1	1	1	1	1	1	1	1	1	1	1
4980	COG0622	COG0622	R	Predicted phosphoesterase	U6AIT7		Phosphoesterase, putative	16	0.688	PA0351	1	1	1	1	1	1	1	1	0	1	1	1	1	1	1	1	1
3017	COG2233	UraA	F	Xanthine/uracil permeases	U6AJB5		Xanthine/uracil permease family protein	17	0.669	PA0352	1	1	1	1	1	1	1	1	1	1	1	1	1	1	1	1	1
4430	COG0129	IlvD	EG	Dihydroxyacid dehydratase/phosphogluconate dehydratase	Q02U62	ilvD	Dihydroxy-acid dehydratase	17	0.675	PA0353	1	1	1	1	1	1	1	1	1	1	1	1	1	1	1	1	1
4303	COG1092	COG1092	R	Predicted SAM-dependent methyltransferases	U6AG81		LSU m5C1962 methyltransferase RlmI	17	0.674	PA0354	1	1	1	1	1	1	1	1	1	1	1	1	1	1	1	1	1
2757	COG0693	ThiJ	R	Putative intracellular protease/amidase	U6AGM8		ThiJ/PfpI family protein	17	0.656	PA0355	1	1	1	1	1	1	1	1	1	1	1	1	1	1	1	1	1
3202	COG1639	COG1639	T	Predicted signal transduction protein	U6AIU1		Putative signal transduction protein	17	0.630	PA0356	1	1	1	1	1	1	1	1	1	1	1	1	1	1	1	1	1
1063	COG0266	Nei	L	Formamidopyrimidine-DNA glycosylase	Q02U58	mutM	DNA-(apurinic or apyrimidinic site) lyase MutM	17	0.694	PA0357	1	1	1	1	1	1	1	1	1	1	1	1	1	1	1	1	1
4029	COG0204	PlsC	I	1-acyl-sn-glycerol-3-phosphate acyltransferase	U6AH70		Putative phosphate acyltransferase	17	0.651	PA0358	1	1	1	1	1	1	1	1	1	1	1	1	1	1	1	1	1
1914					U6AG84		Cation/multidrug efflux pump	17	0.690	PA0359	1	1	1	1	1	1	1	1	1	1	1	1	1	1	1	1	1
4155	COG0790	COG0790	R	FOG: TPR repeat, SEL1 subfamily	U6AGN0		Uncharacterized protein	17	0.666	PA0360	1	1	1	1	1	1	1	1	1	1	1	1	1	1	1	1	1
4054	COG0405	Ggt	E	Gamma-glutamyltransferase	U6AIU5		Gamma-glutamyltranspeptidase	17	0.712	PA0361	1	1	1	1	1	1	1	1	1	1	1	1	1	1	1	1	1
2960	COG1145	NapF	C	Ferredoxin	U6AJC5		4Fe-4S ferredoxin, iron-sulfur binding protein	17	0.563	PA0362	1	1	1	1	1	1	1	1	1	1	1	1	1	1	1	1	1
4666	COG0669	CoaD	H	Phosphopantetheine adenylyltransferase	Q9I6D1	coaD	Pantetheine-phosphate adenylyltransferase	17	0.617	PA0363	1	1	1	1	1	1	1	1	1	1	1	1	1	1	1	1	1
2905	COG2303	BetA	E	Choline dehydrogenase and related flavoproteins	U6AG87		Oxidoreductase, GMC family	17	0.684	PA0364	1	1	1	1	1	1	1	1	1	1	1	1	1	1	1	1	1
2758					U6AGN5		Uncharacterized protein	17	0.670	PA0365	1	1	1	1	1	1	1	1	1	1	1	1	1	1	1	1	1
2368	COG1012	PutA	C	NAD-dependent aldehyde dehydrogenases	Q9I6C8	calB	Probable coniferyl aldehyde dehydrogenase	17	0.669	PA0366	1	1	1	1	1	1	1	1	1	1	1	1	1	1	1	1	1
3284	COG1309	AcrR	K	Transcriptional regulator	U6AJD0		Transcriptional regulator, TetR family	17	0.657	PA0367	1	1	1	1	1	1	1	1	1	1	1	1	1	1	1	1	1
1408	COG0429	COG0429	R	Predicted hydrolase of the alpha/beta-hydrolase fold	U6AG90		Hydrolase, alpha/beta fold family functionally coupled to Phosphoribulokinase	17	0.711	PA0368	1	1	1	1	1	1	1	1	1	1	1	1	1	1	1	1	1
7508					Q02U44		Putative uncharacterized protein	1	0.707	PA0369	0	0	0	0	0	0	0	0	0	0	0	0	1	0	0	0	0
1957	COG0742	COG0742	L	N6-adenine-specific methylase	U6AIV5		Ribosomal RNA small subunit methyltransferase D	17	0.690	PA0370	1	1	1	1	1	1	1	1	1	1	1	1	1	1	1	1	1
4043	COG0612	PqqL	R	Predicted Zn-dependent peptidases	U6AJD6		Zinc protease	17	0.671	PA0371	1	1	1	1	1	1	1	1	1	1	1	1	1	1	1	1	1
4473	COG0612	PqqL	R	Predicted Zn-dependent peptidases	U6AH85		Peptidase, M16 family	17	0.673	PA0372	1	1	1	1	1	1	1	1	1	1	1	1	1	1	1	1	1
1241	COG0552	FtsY	U	Signal recognition particle GTPase	U6AG92	ftsY	Signal recognition particle receptor FtsY	17	0.691	PA0373	1	1	1	1	1	1	1	1	1	1	1	1	1	1	1	1	1
1552	COG2884	FtsE	D	Predicted ATPase involved in cell division	U6AGP3		Cell division transporter, ATP-binding protein FtsE	17	0.664	PA0374	1	1	1	1	1	1	1	1	1	1	1	1	1	1	1	1	1
4692	COG2177	FtsX	D	Cell division protein	U6AIW0		Cell division protein FtsX	17	0.665	PA0375	1	1	1	1	1	1	1	1	1	1	1	1	1	1	1	1	1
4592	COG0568	RpoD	K	DNA-directed RNA polymerase, sigma subunit (sigma70/sigma32)	P42378	rpoH	RNA polymerase sigma-32 factor	17	0.628	PA0376	1	1	1	1	1	1	1	1	1	1	1	1	1	1	1	1	1
640					U6AH90		Uncharacterized protein	17	0.706	PA0377	1	1	1	1	1	1	1	1	1	1	1	1	1	1	1	1	1
2273	COG0744	MrcB	M	Membrane carboxypeptidase (penicillin-binding protein)	Q9I6B7	mtgA	Monofunctional biosynthetic peptidoglycan transglycosylase	17	0.693	PA0378	1	1	1	1	1	1	1	1	1	1	1	1	1	1	1	1	1
154	COG2363	COG2363	S	Uncharacterized small membrane protein	U6AGP8		Uncharacterized protein	17	0.683	PA0379	1	1	1	1	1	1	1	1	1	1	1	1	1	1	1	1	1
232	COG2104	ThiS	H	Sulfur transfer protein involved in thiamine biosynthesis	A6UYI9	thiS	Thiamine biosynthesis protein ThiS	17	0.701	PA0380	1	1	1	1	1	1	1	1	1	1	1	1	1	1	1	1	1
4621	COG2022	ThiG	H	Uncharacterized enzyme of thiazole biosynthesis	B7V3W7	thiG	Thiazole synthase	17	0.669	PA0381	1	1	1	1	1	1	1	1	1	1	1	1	1	1	1	1	1
1163	COG0220	COG0220	R	Predicted S-adenosylmethionine-dependent methyltransferase	Q02U31	trmB	tRNA(m7G46)-methyltransferase	17	0.678	PA0382	1	1	1	1	1	1	1	1	1	1	1	1	1	1	1	1	1
3949					U6AH92		Uncharacterized protein	17	0.678	PA0383	1	1	1	1	1	1	1	1	1	1	1	1	1	1	1	1	1
212					U6AG99		Uncharacterized protein	17	0.667	PA0384	1	1	1	1	1	1	1	1	1	1	1	1	1	1	1	1	1
2422					U6AGQ3		Phosphotransferase system IIC components, glucose/maltose/N-acetylglucosamine-specific	17	0.636	PA0385	1	1	1	1	1	1	1	1	1	1	1	1	1	1	1	1	1
1773	COG0635	HemN	H	Coproporphyrinogen III oxidase and related Fe-S oxidoreductases	U6AIW7		Radical SAM family enzyme, coproporphyrinogen III oxidase-like protein, oxygen-independent	17	0.700	PA0386	1	1	1	1	1	1	1	1	1	1	1	1	1	1	1	1	1
1589	COG0127	COG0127	F	Xanthosine triphosphate pyrophosphatase	Q9I6A8		Nucleoside-triphosphate pyrophosphatase	17	0.695	PA0387	1	1	1	1	1	1	1	1	1	1	1	1	1	1	1	1	1
3672					U6AH96		Uncharacterized protein	17	0.636	PA0388	1	1	1	1	1	1	1	1	1	1	1	1	1	1	1	1	1
4641	COG2226	UbiE	H	Methylase involved in ubiquinone/menaquinone biosynthesis	U6AGA2		Methionine biosynthesis protein MetW	17	0.639	PA0389	1	1	1	1	1	1	1	1	1	1	1	1	1	1	1	1	1
4594	COG2021	MET2	E	Homoserine acetyltransferase	A6UYJ9	metX	Homoserine O-trans-acetylase	17	0.655	PA0390	1	1	1	1	1	1	1	1	1	1	1	1	1	1	1	1	1
3136	COG0699	COG0699	R	Predicted GTPases (dynamin-related)	U6AIX2		Uncharacterized protein	17	0.682	PA0391	1	1	1	1	1	1	1	1	1	1	1	1	1	1	1	1	1
4584	COG0762	COG0762	S	Predicted integral membrane protein	P25254		Uncharacterized protein PA0392	17	0.613	PA0392	1	1	1	1	1	1	1	1	1	1	1	1	1	1	1	1	1
328	COG0345	ProC	E	Pyrroline-5-carboxylate reductase	P22008	proC	Pyrroline-5-carboxylate reductase	17	0.712	PA0393	1	1	1	1	1	1	1	1	1	1	1	1	1	1	1	1	1
324	COG0325	COG0325	R	Predicted enzyme with a TIM-barrel fold	P24562		UPF0001 protein PA0394	17	0.688	PA0394	1	1	1	1	1	1	1	1	1	1	1	1	1	1	1	1	1
2753	COG2805	PilT	NU	Tfp pilus assembly protein, pilus retraction ATPase PilT	P24559	pilT	Twitching mobility protein	17	0.633	PA0395	1	1	1	1	1	1	1	1	1	1	1	1	1	1	1	1	1
2754	COG5008	PilU	NU	Tfp pilus assembly protein, ATPase PilU	U6AIX7		Twitching motility protein PilT	17	0.660	PA0396	1	1	1	1	1	1	1	1	1	1	1	1	1	1	1	1	1
2440	COG1230	CzcD	P	Co/Zn/Cd efflux system component	U6AJF9		Cobalt-zinc-cadmium resistance protein CzcD	17	0.667	PA0397	1	1	1	1	1	1	1	1	1	1	1	1	1	1	1	1	1
2186	COG2314	XynA	S	Predicted membrane protein	U6AHA4		Uncharacterized protein	17	0.607	PA0398	1	1	1	1	1	1	1	1	1	1	1	1	1	1	1	1	1
3535	COG0031	CysK	E	Cysteine synthase	U6AGA9		Cystathionine beta-synthase	17	0.679	PA0399	1	1	1	1	1	1	1	1	1	1	1	1	1	1	1	1	1
2911	COG0626	MetC	E	Cystathionine beta-lyases/cystathionine gamma-synthases	U6AGR5		Cystathionine gamma-lyase	17	0.695	PA0400	1	1	1	1	1	1	1	1	1	1	1	1	1	1	1	1	1
1691	COG0044	PyrC	F	Dihydroorotase and related cyclic amidohydrolases	Q51551	pyrC'	Aspartate carbamoyltransferase 44 kDa non-catalytic chain	17	0.718	PA0401	1	1	1	1	1	1	1	1	1	1	1	1	1	1	1	1	1
4515	COG0540	PyrB	F	Aspartate carbamoyltransferase, catalytic chain	A6UYL2	pyrB	Aspartate transcarbamylase	17	0.659	PA0402	1	1	1	1	1	1	1	1	1	1	1	1	1	1	1	1	1
2529	COG2065	PyrR	F	Pyrimidine operon attenuation protein/uracil phosphoribosyltransferase	B7V3Z0	pyrR	Uracil phosphoribosyltransferase	17	0.680	PA0403	1	1	1	1	1	1	1	1	1	1	1	1	1	1	1	1	1
531	COG0816	COG0816	L	Predicted endonuclease involved in recombination (possible Holliday junction resolvase in Mycoplasmas and B. subtilis)	Q02U08		Putative Holliday junction resolvase	17	0.699	PA0404	1	1	1	1	1	1	1	1	1	1	1	1	1	1	1	1	1
2144	COG1678	COG1678	K	Putative transcriptional regulator	Q9RQ16	algH	UPF0301 protein AlgH	17	0.679	PA0405	1	1	1	1	1	1	1	1	1	1	1	1	1	1	1	1	1
3870	COG0810	TonB	M	Periplasmic protein TonB, links inner and outer membranes	U6AIY8		TonB protein	17	0.679	PA0406	1	1	1	1	1	1	1	1	1	1	1	1	1	1	1	1	1
4279	COG0189	RimK	HJ	Glutathione synthase/Ribosomal protein S6 modification enzyme (glutaminyl transferase)	Q9I697	gshB	Glutathione synthase	17	0.652	PA0407	1	1	1	1	1	1	1	1	1	1	1	1	1	1	1	1	1
2270	COG0745	OmpR	TK	Response regulators consisting of a CheY-like receiver domain and a winged-helix DNA-binding domain	P46384	pilG	Protein PilG	17	0.576	PA0408	1	1	1	1	1	1	1	1	1	1	1	1	1	1	1	1	1
1544	COG0745	OmpR	TK	Response regulators consisting of a CheY-like receiver domain and a winged-helix DNA-binding domain	P43501	pilH	Protein PilH	17	0.615	PA0409	1	1	1	1	1	1	1	1	1	1	1	1	1	1	1	1	1
1629	COG0835	CheW	NT	Chemotaxis signal transduction protein	P43502	pilI	Protein PilI	17	0.665	PA0410	1	1	1	1	1	1	1	1	1	1	1	1	1	1	1	1	1
2285	COG0840	Tar	NT	Methyl-accepting chemotaxis protein	P42257	pilJ	Protein PilJ	17	0.650	PA0411	1	1	1	1	1	1	1	1	1	1	1	1	1	1	1	1	1
3600	COG1352	CheR	NT	Methylase of chemotaxis methyl-accepting proteins	U6AJH5		Chemotaxis protein methyltransferase CheR	17	0.668	PA0412	1	1	1	1	1	1	1	1	1	1	1	1	1	1	1	1	1
3853	COG0643	CheA	NT	Chemotaxis protein histidine kinase and related kinases	U6AHB7		Component of chemotactic signal transduction system	17	0.695	PA0413	1	1	1	1	1	1	1	1	1	1	1	1	1	1	1	1	1
2256	COG2201	CheB	NT	Chemotaxis response regulator containing a CheY-like receiver domain and a methylesterase domain	U6AGC2		Chemotaxis response regulator protein-glutamate methylesterase CheB	17	0.687	PA0414	1	1	1	1	1	1	1	1	1	1	1	1	1	1	1	1	1
1893					U6AGS9		Chemotaxis signal transduction protein	17	0.706	PA0415	1	1	1	1	1	1	1	1	1	1	1	1	1	1	1	1	1
1009	COG2207	AraC	K	AraC-type DNA-binding domain-containing proteins	U6AIZ4		Transcriptional regulator, AraC family	17	0.717	PA0416	1	1	1	1	1	1	1	1	1	1	1	1	1	1	1	1	1
1315	COG1280	RhtB	E	Putative threonine efflux protein	O87005	chpE	Chemotactic transduction protein ChpE	17	0.698	PA0417	1	1	1	1	1	1	1	1	1	1	1	1	1	1	1	1	1
1705					U6AHC2		Uncharacterized protein	17	0.715	PA0418	1	1	1	1	1	1	1	1	1	1	1	1	1	1	1	1	1
855	COG1385	COG1385	S	Uncharacterized protein conserved in bacteria	U6AGC6		Ribosomal RNA small subunit methyltransferase E	17	0.714	PA0419	1	1	1	1	1	1	1	1	1	1	1	1	1	1	1	1	1
3106	COG0161	BioA	H	Adenosylmethionine-8-amino-7-oxononanoate aminotransferase	U6AGT2	bioA	Diaminopelargonic acid synthase	17	0.659	PA0420	1	1	1	1	1	1	1	1	1	1	1	1	1	1	1	1	1
4095	COG1231	COG1231	E	Monoamine oxidase	U6AIZ7		Amine oxidase [flavin-containing] A	17	0.668	PA0421	1	1	1	1	1	1	1	1	1	1	1	1	1	1	1	1	1
2126	COG3038	CybB	C	Cytochrome B561	U6AJI5		Cytochrome B561	17	0.656	PA0422	1	1	1	1	1	1	1	1	1	1	1	1	1	1	1	1	1
2778	COG2353	COG2353	S	Uncharacterized conserved protein	B7V411		UPF0312 protein PLES_04211	17	0.620	PA0423	1	1	1	1	1	1	1	1	1	1	1	1	1	1	1	1	1
5025	COG1846	MarR	K	Transcriptional regulators	P52003	mexR	Multidrug resistance operon repressor	16	0.631	PA0424	1	1	1	1	1	1	1	1	1	0	1	1	1	1	1	1	1
2243	COG0845	AcrA	M	Membrane-fusion protein	P52477	mexA	Multidrug resistance protein MexA	17	0.667	PA0425	1	1	1	1	1	1	1	1	1	1	1	1	1	1	1	1	1
2829	COG0841	AcrB	V	Cation/multidrug efflux pump	P52002	mexB	Multidrug-efflux transporter MexB	17	0.645	PA0426	1	1	1	1	1	1	1	1	1	1	1	1	1	1	1	1	1
1649	COG1538	TolC	MU	Outer membrane protein	Q51487	oprM	Outer membrane protein OprM	17	0.686	PA0427	1	1	1	1	1	1	1	1	1	1	1	1	1	1	1	1	1
3784	COG0513	SrmB	LKJ	Superfamily II DNA and RNA helicases	U6AHC9	rhlE	ATP-dependent RNA helicase RhlE	17	0.683	PA0428	1	1	1	1	1	1	1	1	1	1	1	1	1	1	1	1	1
3224					U6AGD4		Uncharacterized protein	17	0.627	PA0429	1	1	1	1	1	1	1	1	1	1	1	1	1	1	1	1	1
3674	COG0685	MetF	E	5,10-methylenetetrahydrofolate reductase	U6AGU2		Methylenetetrahydrofolate reductase	17	0.656	PA0430	1	1	1	1	1	1	1	1	1	1	1	1	1	1	1	1	1
1637	COG0317	SpoT	TK	Guanosine polyphosphate pyrophosphohydrolases/synthetases	U6AJ05		Uncharacterized protein	17	0.676	PA0431	1	1	1	1	1	1	1	1	1	1	1	1	1	1	1	1	1
4635	COG0499	SAM1	H	S-adenosylhomocysteine hydrolase	Q02TY0	ahcY	S-adenosyl-L-homocysteine hydrolase	17	0.639	PA0432	1	1	1	1	1	1	1	1	1	1	1	1	1	1	1	1	1
2052					A6UYP4		Lipoprotein, putative	17	0.707	PA0433	1	1	1	1	1	1	1	1	1	1	1	1	1	1	1	1	1
2877	COG1629	CirA	P	Outer membrane receptor proteins, mostly Fe transport	U6AGU7		Outer membrane vitamin B12 receptor BtuB	17	0.681	PA0434	1	1	1	1	1	1	1	1	1	1	1	1	1	1	1	1	1
1682	COG3182	PiuB	S	Uncharacterized iron-regulated membrane protein	U6AJ09		Optional hypothetical component of the B12 transporter BtuN	17	0.703	PA0435	1	1	1	1	1	1	1	1	1	1	1	1	1	1	1	1	1
1948	COG1309	AcrR	K	Transcriptional regulator	U6AJK0		Transcriptional regulator RutR of pyrimidine catabolism (TetR family)	17	0.614	PA0436	1	1	1	1	1	1	1	1	1	1	1	1	1	1	1	1	1
4597	COG0402	SsnA	FR	Cytosine deaminase and related metal-dependent hydrolases	U6AHD7		Cytosine deaminase	17	0.687	PA0437	1	1	1	1	1	1	1	1	1	1	1	1	1	1	1	1	1
1779	COG1457	CodB	F	Purine-cytosine permease and related proteins	U6AGE3		Cytosine permease	17	0.687	PA0438	1	1	1	1	1	1	1	1	1	1	1	1	1	1	1	1	1
3850	COG0167	PyrD	F	Dihydroorotate dehydrogenase	U6AGV1		Dihydropyrimidine dehydrogenase [NADP+]	17	0.670	PA0439	1	1	1	1	1	1	1	1	1	1	1	1	1	1	1	1	1
692	COG0493	GltD	ER	NADPH-dependent glutamate synthase beta chain and related oxidoreductases	U6AJ14		Pyridine nucleotide-disulfide oxidoreductase associated with reductive pyrimidine catabolism	17	0.705	PA0440	1	1	1	1	1	1	1	1	1	1	1	1	1	1	1	1	1
3987	COG0044	PyrC	F	Dihydroorotase and related cyclic amidohydrolases	Q9I676	dht	D-hydantoinase/dihydropyrimidinase	17	0.686	PA0441	1	1	1	1	1	1	1	1	1	1	1	1	1	1	1	1	1
4368	COG1953	FUI1	FH	Cytosine/uracil/thiamine/allantoin permeases	U6AHE2		Putative pyrimidine permease in reductive pathway	17	0.670	PA0443	1	1	1	1	1	1	1	1	1	1	1	1	1	1	1	1	1
3933	COG0624	ArgE	E	Acetylornithine deacetylase/Succinyl-diaminopimelate desuccinylase and related deacylases	U6AGE7		Beta-ureidopropionase	17	0.685	PA0444	1	1	1	1	1	1	1	1	1	1	1	1	1	1	1	1	1
5791	COG3547	COG3547	L	Transposase and inactivated derivatives	Q9HI37		Probable family 20 transposase	1	0.646	PA0445,PA2319,PA2690,PA3434,PA3993,PA4797	0	0	0	0	0	0	0	0	0	0	0	0	6	0	0	0	0
2259	COG1804	CaiB	C	Predicted acyl-CoA transferases/carnitine dehydratase	U6AGV4		L-carnitine dehydratase/bile acid-inducible protein F	17	0.691	PA0446	1	1	1	1	1	1	1	1	1	1	1	1	1	1	1	1	1
3032	COG1960	CaiA	I	Acyl-CoA dehydrogenases	U6AJ18		Glutaryl-CoA dehydrogenase	17	0.657	PA0447	1	1	1	1	1	1	1	1	1	1	1	1	1	1	1	1	1
992	COG0583	LysR	K	Transcriptional regulator	U6AJL0		Putative transcriptional regulator	17	0.672	PA0448	1	1	1	1	1	1	1	1	1	1	1	1	1	1	1	1	1
4748	COG1607	COG1607	I	Acyl-CoA hydrolase	U6AHE7		Cytosolic long-chain acyl-CoA thioester hydrolase family protein	17	0.605	PA0449	1	1	1	1	1	1	1	1	1	1	1	1	1	1	1	1	1
3412	COG0306	PitA	P	Phosphate/sulphate permeases	U6AGF2		Low-affinity inorganic phosphate transporter	17	0.674	PA0450	1	1	1	1	1	1	1	1	1	1	1	1	1	1	1	1	1
1666	COG1030	NfeD	O	Membrane-bound serine protease (ClpP class)	U6AGV8		Putative membrane-bound ClpP-class protease	17	0.725	PA0451	1	1	1	1	1	1	1	1	1	1	1	1	1	1	1	1	1
3180	COG0330	HflC	O	Membrane protease subunits, stomatin/prohibitin homologs	U6AJ22		Putative stomatin/prohibitin-family membrane protease subunit	17	0.639	PA0452	1	1	1	1	1	1	1	1	1	1	1	1	1	1	1	1	1
4520	COG1289	COG1289	S	Predicted membrane protein	U6AHF1		Uncharacterized protein	17	0.683	PA0454	1	1	1	1	1	1	1	1	1	1	1	1	1	1	1	1	1
3194	COG0513	SrmB	LKJ	Superfamily II DNA and RNA helicases	U6AGF8		ATP-dependent RNA helicase DbpA	17	0.691	PA0455	1	1	1	1	1	1	1	1	1	1	1	1	1	1	1	1	1
1306	COG1278	CspC	K	Cold shock proteins	U6AGW2		Cold shock protein CspE	17	0.557	PA0456	1	1	1	1	1	1	1	1	1	1	1	1	1	1	1	1	1
2683	COG4067	COG4067	O	Uncharacterized protein conserved in archaea	U6AJ25		Uncharacterized protein	17	0.669	PA0457	1	1	1	1	1	1	1	1	1	1	1	1	1	1	1	1	1
5699	COG3339	COG3339	S	Uncharacterized conserved protein	V9T3A9		Membrane protein	7	0.675	PA0457.1	0	0	0	0	1	1	1	0	0	0	1	1	1	0	1	0	0
2558	COG2814	AraJ	G	Arabinose efflux permease	U6AJL9		Permeases of the major facilitator superfamily	17	0.676	PA0458	1	1	1	1	1	1	1	1	1	1	1	1	1	1	1	1	1
2767	COG0542	clpA	O	ATPases with chaperone activity, ATP-binding subunit	U6AHF6		ATP-dependent Clp protease ATP-binding subunit ClpA	17	0.681	PA0459	1	1	1	1	1	1	1	1	1	1	1	1	1	1	1	1	1
4557					U6AGG2		Uncharacterized protein	17	0.689	PA0460	1	1	1	1	1	1	1	1	1	1	1	1	1	1	1	1	1
4115	COG0204	PlsC	I	1-acyl-sn-glycerol-3-phosphate acyltransferase	U6AGW5		1-acyl-sn-glycerol-3-phosphate acyltransferase	17	0.637	PA0461	1	1	1	1	1	1	1	1	1	1	1	1	1	1	1	1	1
1626	COG4067	COG4067	O	Uncharacterized protein conserved in archaea	U6AJ29		Ribosomal protein S6 glutaminyl transferase	17	0.655	PA0462	1	1	1	1	1	1	1	1	1	1	1	1	1	1	1	1	1
1099	COG0745	OmpR	TK	Response regulators consisting of a CheY-like receiver domain and a winged-helix DNA-binding domain	U6AJM4		Two-component response regulator CreB	17	0.693	PA0463	1	1	1	1	1	1	1	1	1	1	1	1	1	1	1	1	1
2453	COG0642	BaeS	T	Signal transduction histidine kinase	U6AHG1		Two-component response regulator CreC	17	0.694	PA0464	1	1	1	1	1	1	1	1	1	1	1	1	1	1	1	1	1
4502	COG4452	CreD	V	Inner membrane protein involved in colicin E2 resistance	U6AGG7		Inner membrane protein CreD	17	0.675	PA0465	1	1	1	1	1	1	1	1	1	1	1	1	1	1	1	1	1
2421					U6AGX1		Uncharacterized protein	17	0.644	PA0466	1	1	1	1	1	1	1	1	1	1	1	1	1	1	1	1	1
1616	COG0625	Gst	O	Glutathione S-transferase	U6AJ33		Glutathione S-transferase family protein	17	0.710	PA0467	1	1	1	1	1	1	1	1	1	1	1	1	1	1	1	1	1
723	COG4257	Vgb	V	Streptogramin lyase	U6AJM9		Uncharacterized protein	17	0.733	PA0468	1	1	1	1	1	1	1	1	1	1	1	1	1	1	1	1	1
1058					U6AHG6		Uncharacterized protein	17	0.678	PA0469	1	1	1	1	1	1	1	1	1	1	1	1	1	1	1	1	1
2818	COG1629	CirA	P	Outer membrane receptor proteins, mostly Fe transport	I6SR26		Ferrichrome receptor FiuA	17	0.631	PA0470	1	1	1	1	1	1	1	1	1	1	1	1	1	1	1	1	1
966	COG3712	FecR	PT	Fe2+-dicitrate sensor, membrane component	U6AGX4		Transmembrane sensor	17	0.713	PA0471	1	1	1	1	1	1	1	1	1	1	1	1	1	1	1	1	1
1501	COG1595	RpoE	K	DNA-directed RNA polymerase specialized sigma subunit, sigma24 homolog	U6AJ38		RNA polymerase sigma-70 factor	17	0.684	PA0472	1	1	1	1	1	1	1	1	1	1	1	1	1	1	1	1	1
2949	COG0625	Gst	O	Glutathione S-transferase	U6AJN4		Glutathione S-transferase family protein	17	0.673	PA0473	1	1	1	1	1	1	1	1	1	1	1	1	1	1	1	1	1
802	COG2050	PaaI	Q	Uncharacterized protein, possibly involved in aromatic compounds catabolism	Q9I644		Putative esterase PA0474	17	0.699	PA0474	1	1	1	1	1	1	1	1	1	1	1	1	1	1	1	1	1
2169	COG1309	AcrR	K	Transcriptional regulator	U6AGH8		Transcriptional regulator, TetR family	17	0.702	PA0475	1	1	1	1	1	1	1	1	1	1	1	1	1	1	1	1	1
4069	COG1953	FUI1	FH	Cytosine/uracil/thiamine/allantoin permeases	U6AGX9		Putative cytosine/uracil/thiamine/allantoin permease	17	0.686	PA0476	1	1	1	1	1	1	1	1	1	1	1	1	1	1	1	1	1
498	COG0583	LysR	K	Transcriptional regulator	U6AJ41		Putative transcriptional regulator, LysR family	17	0.701	PA0477	1	1	1	1	1	1	1	1	1	1	1	1	1	1	1	1	1
1540	COG0456	RimI	R	Acetyltransferases	U6AJN9		GCN5-related N-acetyltransferase	17	0.673	PA0478	1	1	1	1	1	1	1	1	1	1	1	1	1	1	1	1	1
4832	COG0583	LysR	K	Transcriptional regulator	U6AHH5		Transcriptional regulator, LysR family	16	0.717	PA0479	1	1	1	1	1	1	1	1	1	1	0	1	1	1	1	1	1
4796	COG0596	MhpC	R	Predicted hydrolases or acyltransferases (alpha/beta hydrolase superfamily)	U6AGI3		Beta-ketoadipate enol-lactone hydrolase	16	0.718	PA0480	1	1	1	1	1	1	1	1	1	1	0	1	1	1	1	1	1
5140					U6AGY1		Uncharacterized protein	16	0.642	PA0481	1	1	1	1	1	1	1	1	1	1	0	1	1	1	1	1	1
4519	COG2225	AceB	C	Malate synthase	A6UYU5	glcB	Malate synthase G	17	0.656	PA0482	1	1	1	1	1	1	1	1	1	1	1	1	1	1	1	1	1
2049	COG0456	RimI	R	Acetyltransferases	U6AJP4		Putative acetyltransferase	17	0.667	PA0483	1	1	1	1	1	1	1	1	1	1	1	1	1	1	1	1	1
2686	COG2716	GcvR	E	Glycine cleavage system regulatory protein	U6AHI0		ACT domain protein	17	0.672	PA0484	1	1	1	1	1	1	1	1	1	1	1	1	1	1	1	1	1
466	COG2962	RarD	R	Predicted permeases	Q9I633		Uncharacterized transporter PA0485	17	0.663	PA0485	1	1	1	1	1	1	1	1	1	1	1	1	1	1	1	1	1
2524	COG2334	COG2334	R	Putative homoserine kinase type II (protein kinase fold)	U6AGY4		YihE protein, a ser/thr kinase implicated in LPS synthesis and Cpx signaling	17	0.689	PA0486	1	1	1	1	1	1	1	1	1	1	1	1	1	1	1	1	1
406	COG2005	ModE	R	N-terminal domain of molybdenum-binding protein	U6AJ49		DNA-binding domain of ModE / Molybdate-binding domain of ModE	17	0.693	PA0487	1	1	1	1	1	1	1	1	1	1	1	1	1	1	1	1	1
134	COG5544	COG5544	R	Predicted periplasmic lipoprotein	U6AJP9		Putative outer membrane lipoprotein	17	0.707	PA0488	1	1	1	1	1	1	1	1	1	1	1	1	1	1	1	1	1
340	COG1040	ComFC	R	Predicted amidophosphoribosyltransferases	U6AHI5		Competence protein F-like protein, phosphoribosyltransferase domain protein YhgH required for utilization of DNA as sole source of carbon and energy	17	0.745	PA0489	1	1	1	1	1	1	1	1	1	1	1	1	1	1	1	1	1
1485					U6AGJ3		Permeases of the major facilitator superfamily	17	0.636	PA0490	1	1	1	1	1	1	1	1	1	1	1	1	1	1	1	1	1
928	COG0583	LysR	K	Transcriptional regulator	U6AGY8		Putative transcriptional regulator	17	0.676	PA0491	1	1	1	1	1	1	1	1	1	1	1	1	1	1	1	1	1
1045	COG1540	COG1540	R	Uncharacterized proteins, homologs of lactam utilization protein B	Q9I626		UPF0271 protein PA0492	17	0.694	PA0492	1	1	1	1	1	1	1	1	1	1	1	1	1	1	1	1	1
1382	COG0511	AccB	I	Biotin carboxyl carrier protein	U6AJQ1		Biotin carboxyl carrier protein	17	0.675	PA0493	1	1	1	1	1	1	1	1	1	1	1	1	1	1	1	1	1
1829	COG0439	AccC	I	Biotin carboxylase	U6AHI8		Biotin carboxylase	17	0.702	PA0494	1	1	1	1	1	1	1	1	1	1	1	1	1	1	1	1	1
3085	COG2049	DUR1	E	Allophanate hydrolase subunit 1	U6AGJ8		Allophanate hydrolase 2 subunit 1	17	0.659	PA0495	1	1	1	1	1	1	1	1	1	1	1	1	1	1	1	1	1
2466	COG1984	DUR1	E	Allophanate hydrolase subunit 2	U6AGZ5		Allophanate hydrolase 2 subunit 2	17	0.697	PA0496	1	1	1	1	1	1	1	1	1	1	1	1	1	1	1	1	1
5740					I6SLY5		Uncharacterized protein	7	0.557	PA0497	0	0	0	1	1	1	1	0	0	0	0	1	1	0	1	0	0
5741	COG3539	FimA	NU	P pilus assembly protein, pilin FimA	I6SCU9		Uncharacterized protein	7	0.564	PA0498	0	0	0	1	1	1	1	0	0	0	0	1	1	0	1	0	0
5485	COG3121	FimC	NU	P pilus assembly protein, chaperone PapD	I6RSJ8		Putative pili assembly chaperone	12	0.646	PA0499	1	1	0	1	1	1	1	0	0	1	0	1	1	1	1	0	1
4260	COG0502	BioB	H	Biotin synthase and related enzymes	B7V485	bioB	Biotin synthase	17	0.648	PA0500	1	1	1	1	1	1	1	1	1	1	1	1	1	1	1	1	1
1764	COG0156	BioF	H	7-keto-8-aminopelargonate synthetase and related enzymes	A6UYW1	bioF	8-amino-7-ketopelargonate synthase	17	0.709	PA0501	1	1	1	1	1	1	1	1	1	1	1	1	1	1	1	1	1
371	COG0596	MhpC	R	Predicted hydrolases or acyltransferases (alpha/beta hydrolase superfamily)	U6AGZ8		Biotin synthesis protein bioH	17	0.700	PA0502	1	1	1	1	1	1	1	1	1	1	1	1	1	1	1	1	1
332	COG2226	UbiE	H	Methylase involved in ubiquinone/menaquinone biosynthesis	U6AJ62	bioC	Biotin synthesis protein BioC	17	0.721	PA0503	1	1	1	1	1	1	1	1	1	1	1	1	1	1	1	1	1
369	COG0132	BioD	H	Dethiobiotin synthetase	Q9I614	bioD	Dethiobiotin synthase	17	0.734	PA0504	1	1	1	1	1	1	1	1	1	1	1	1	1	1	1	1	1
866								17	0.684	PA0505	1	1	1	1	1	1	1	1	1	1	1	1	1	1	1	1	1
2848	COG1960	CaiA	I	Acyl-CoA dehydrogenases	U6AGK9		Acyl-CoA dehydrogenase	17	0.654	PA0506	1	1	1	1	1	1	1	1	1	1	1	1	1	1	1	1	1
2846	COG1960	CaiA	I	Acyl-CoA dehydrogenases	U6AH02		Acyl-CoA dehydrogenase	17	0.668	PA0507	1	1	1	1	1	1	1	1	1	1	1	1	1	1	1	1	1
2850	COG1960	CaiA	I	Acyl-CoA dehydrogenases	U6AJR3		Acyl-CoA dehydrogenase	17	0.665	PA0508	1	1	1	1	1	1	1	1	1	1	1	1	1	1	1	1	1
3790	COG2010	CccA	C	Cytochrome c, mono- and diheme variants	U6AHK5		Nitrite reductase associated c-type cytochorome NirN	17	0.694	PA0509	1	1	1	1	1	1	1	1	1	1	1	1	1	1	1	1	1
713	COG0007	CysG	H	Uroporphyrinogen-III methylase	U6AGL3		Uroporphyrinogen-III methyltransferase	17	0.720	PA0510	1	1	1	1	1	1	1	1	1	1	1	1	1	1	1	1	1
2498	COG0535	COG0535	R	Predicted Fe-S oxidoreductases	U6AH06		Heme d1 biosynthesis protein NirJ	17	0.698	PA0511	1	1	1	1	1	1	1	1	1	1	1	1	1	1	1	1	1
1579	COG1522	Lrp	K	Transcriptional regulators	P95415	nirH	Protein NirH	17	0.690	PA0512	1	1	1	1	1	1	1	1	1	1	1	1	1	1	1	1	1
1940	COG1522	Lrp	K	Transcriptional regulators	P95414	nirG	Protein NirG	17	0.696	PA0513	1	1	1	1	1	1	1	1	1	1	1	1	1	1	1	1	1
1582	COG1522	Lrp	K	Transcriptional regulators	P95413	nirL	Protein NirL	17	0.707	PA0514	1	1	1	1	1	1	1	1	1	1	1	1	1	1	1	1	1
1595	COG1522	Lrp	K	Transcriptional regulators	P95412	nirD	Protein NirD	17	0.698	PA0515	1	1	1	1	1	1	1	1	1	1	1	1	1	1	1	1	1
4566	COG3391	COG3391	S	Uncharacterized conserved protein	Q51480	nirF	Protein NirF	17	0.690	PA0516	1	1	1	1	1	1	1	1	1	1	1	1	1	1	1	1	1
144	COG2010	CccA	C	Cytochrome c, mono- and diheme variants	Q51479	nirC	Cytochrome c55X	17	0.728	PA0517	1	1	1	1	1	1	1	1	1	1	1	1	1	1	1	1	1
568	COG4654	COG4654	C	Cytochrome c551/c552	P00099	nirM	Cytochrome c551	17	0.676	PA0518	1	1	1	1	1	1	1	1	1	1	1	1	1	1	1	1	1
4654	COG2010	CccA	C	Cytochrome c, mono- and diheme variants	P24474	nirS	Hydroxylamine reductase	17	0.643	PA0519	1	1	1	1	1	1	1	1	1	1	1	1	1	1	1	1	1
376	COG0714	COG0714	R	MoxR-like ATPases	Q51481	nirQ	Denitrification regulatory protein NirQ	17	0.705	PA0520	1	1	1	1	1	1	1	1	1	1	1	1	1	1	1	1	1
1321	COG1845	CyoC	C	Heme/copper-type cytochrome/quinol oxidase, subunit 3	U6AH13		Nitric oxide reductase activation protein NorE	17	0.684	PA0521	1	1	1	1	1	1	1	1	1	1	1	1	1	1	1	1	1
162					Q51483		Uncharacterized protein PA0522	17	0.717	PA0522	1	1	1	1	1	1	1	1	1	1	1	1	1	1	1	1	1
4696	COG3474	COG3474	C	Cytochrome c2	Q59646	norC	Nitric oxide reductase cytochrome c subunit	17	0.642	PA0523	1	1	1	1	1	1	1	1	1	1	1	1	1	1	1	1	1
4713	COG3256	NorB	P	Nitric oxide reductase large subunit	Q59647	norB	Nitric oxide reductase cytochrome b subunit	17	0.650	PA0524	1	1	1	1	1	1	1	1	1	1	1	1	1	1	1	1	1
695	COG4548	NorD	P	Nitric oxide reductase activation protein	Q51484		Uncharacterized protein PA0525	17	0.727	PA0525	1	1	1	1	1	1	1	1	1	1	1	1	1	1	1	1	1
1202					I6RFU4		Uncharacterized protein	17	0.672	PA0526	1	1	1	1	1	1	1	1	1	1	1	1	1	1	1	1	1
3043	COG0664	Crp	T	cAMP-binding proteins - catabolite gene activator and regulatory subunit of cAMP-dependent protein kinases	U6AH17		Nitric oxide-responding transcriptional regulator Dnr (Crp/Fnr family)	17	0.642	PA0527	1	1	1	1	1	1	1	1	1	1	1	1	1	1	1	1	1
959	COG0583	LysR	K	Transcriptional regulator	U6AJ85		Putative transcriptional regulator	17	0.672	PA0528	1	1	1	1	1	1	1	1	1	1	1	1	1	1	1	1	1
2087	COG2258	COG2258	S	Uncharacterized protein conserved in bacteria	U6AJT0		Uncharacterized protein	17	0.651	PA0529	1	1	1	1	1	1	1	1	1	1	1	1	1	1	1	1	1
1793	COG4992	ArgD	E	Ornithine/acetylornithine aminotransferase	U6AGN1		Acetylornithine aminotransferase	17	0.712	PA0530	1	1	1	1	1	1	1	1	1	1	1	1	1	1	1	1	1
2184	COG0518	GuaA	F	GMP synthase - Glutamine amidotransferase domain	U6AH21		Glutamine amidotransferase, class I	17	0.692	PA0531	1	1	1	1	1	1	1	1	1	1	1	1	1	1	1	1	1
2073					U6AJ92		Uncharacterized protein	17	0.636	PA0532	1	1	1	1	1	1	1	1	1	1	1	1	1	1	1	1	1
2554	COG2197	CitB	TK	Response regulator containing a CheY-like receiver domain and an HTH DNA-binding domain	U6AJT4		Sensory box transcriptional regulator, LuxR family	17	0.678	PA0533	1	1	1	1	1	1	1	1	1	1	1	1	1	1	1	1	1
1807	COG0665	DadA	E	Glycine/D-amino acid oxidases (deaminating)	U6AGN7		Oxidoreductase	17	0.697	PA0534	1	1	1	1	1	1	1	1	1	1	1	1	1	1	1	1	1
2411	COG1396	HipB	K	Predicted transcriptional regulators	U6AH27		Transcriptional regulator, Cro/CI family	17	0.688	PA0535	1	1	1	1	1	1	1	1	1	1	1	1	1	1	1	1	1
2874	COG1512	COG1512	R	Beta-propeller domains of methanol dehydrogenase type	U6AJ96		Beta-propeller domains of methanol dehydrogenase type	17	0.701	PA0536	1	1	1	1	1	1	1	1	1	1	1	1	1	1	1	1	1
4350	COG1704	LemA	S	Uncharacterized conserved protein	U6AJU0		LemA family protein	17	0.644	PA0537	1	1	1	1	1	1	1	1	1	1	1	1	1	1	1	1	1
1961	COG1495	DsbB	O	Disulfide bond formation protein DsbB	V5SPX5	dsbB	Disulfide oxidoreductase	17	0.684	PA0538	1	1	1	1	1	1	1	1	1	1	1	1	1	1	1	1	1
441	COG0697	RhaT	GER	Permeases of the drug/metabolite transporter (DMT) superfamily	U6AGP2		Integral membrane protein	17	0.685	PA0539	1	1	1	1	1	1	1	1	1	1	1	1	1	1	1	1	1
2514	COG3686	COG3686	S	Predicted membrane protein	U6AH31		Putative membrane protein	17	0.646	PA0540	1	1	1	1	1	1	1	1	1	1	1	1	1	1	1	1	1
2010	COG3909	COG3909	C	Cytochrome c556	U6AJA1		Cytochrome c556	17	0.662	PA0541	1	1	1	1	1	1	1	1	1	1	1	1	1	1	1	1	1
1934					U6AJU5		Protein yqjC	17	0.667	PA0542	1	1	1	1	1	1	1	1	1	1	1	1	1	1	1	1	1
725	COG3509	LpqC	Q	Poly(3-hydroxybutyrate) depolymerase	U6AHN3		Uncharacterized protein	17	0.708	PA0543	1	1	1	1	1	1	1	1	1	1	1	1	1	1	1	1	1
4122					U6AGP7		Ser/Thr protein phosphatase family protein	17	0.667	PA0544	1	1	1	1	1	1	1	1	1	1	1	1	1	1	1	1	1
4461	COG4097	COG4097	P	Predicted ferric reductase	U6AH35		Oxidoreductase FAD/NAD(P)-binding:Oxidoreductase FAD-binding region	17	0.686	PA0545	1	1	1	1	1	1	1	1	1	1	1	1	1	1	1	1	1
4656	COG0192	MetK	H	S-adenosylmethionine synthetase	Q02TL9	metK	Methionine adenosyltransferase	17	0.659	PA0546	1	1	1	1	1	1	1	1	1	1	1	1	1	1	1	1	1
3176	COG2226	UbiE	H	Methylase involved in ubiquinone/menaquinone biosynthesis	U6AJU9		Transcriptional regulator, ArsR family / Methyltransferase fusion	17	0.688	PA0547	1	1	1	1	1	1	1	1	1	1	1	1	1	1	1	1	1
4489	COG0021	TktA	G	Transketolase	U6AHN7		Transketolase	17	0.672	PA0548	1	1	1	1	1	1	1	1	1	1	1	1	1	1	1	1	1
1834					U6AGQ0		Uncharacterized protein	17	0.705	PA0549	1	1	1	1	1	1	1	1	1	1	1	1	1	1	1	1	1
1040	COG3622	Hfi	G	Hydroxypyruvate isomerase	U6AH39		Hydroxypyruvate isomerase	17	0.693	PA0550	1	1	1	1	1	1	1	1	1	1	1	1	1	1	1	1	1
3261	COG0057	GapA	G	Glyceraldehyde-3-phosphate dehydrogenase/erythrose-4-phosphate dehydrogenase	U6AJB1		D-erythrose-4-phosphate dehydrogenase	17	0.665	PA0551	1	1	1	1	1	1	1	1	1	1	1	1	1	1	1	1	1
4208	COG0126	Pgk	G	3-phosphoglycerate kinase	B7V4D9	pgk	Phosphoglycerate kinase	17	0.678	PA0552	1	1	1	1	1	1	1	1	1	1	1	1	1	1	1	1	1
258					V5SPY6		Uncharacterized protein	17	0.672	PA0553	1	1	1	1	1	1	1	1	1	1	1	1	1	1	1	1	1
188					U6AHP1		Uncharacterized protein	17	0.655	PA0554	1	1	1	1	1	1	1	1	1	1	1	1	1	1	1	1	1
4652	COG0191	Fba	G	Fructose/tagatose bisphosphate aldolase	Q9I5Y1	fba	Fructose-1,6-bisphosphate aldolase	17	0.644	PA0555	1	1	1	1	1	1	1	1	1	1	1	1	1	1	1	1	1
815					U6AH45		Uncharacterized protein	17	0.706	PA0556	1	1	1	1	1	1	1	1	1	1	1	1	1	1	1	1	1
2307	COG4319	COG4319	S	Ketosteroid isomerase homolog	U6AJB6		Ketosteroid isomerase	17	0.650	PA0557	1	1	1	1	1	1	1	1	1	1	1	1	1	1	1	1	1
2137	COG2226	UbiE	H	Methylase involved in ubiquinone/menaquinone biosynthesis	U6AJV8		Methyltransferase	17	0.693	PA0558	1	1	1	1	1	1	1	1	1	1	1	1	1	1	1	1	1
4669	COG2081	COG2081	R	Predicted flavoproteins	U6AHP6		Uncharacterized protein	17	0.668	PA0559	1	1	1	1	1	1	1	1	1	1	1	1	1	1	1	1	1
1605	COG1451	COG1451	R	Predicted metal-dependent hydrolase	U6AGR1		Putative metal-dependent hydrolase	17	0.626	PA0560	1	1	1	1	1	1	1	1	1	1	1	1	1	1	1	1	1
6404					V5SSA5		Uncharacterized protein	3	0.577	PA0561	0	0	0	0	0	0	0	1	0	0	0	0	1	0	0	1	0
388	COG0637	COG0637	R	Predicted phosphatase/phosphohexomutase	U6AH48		Uncharacterized protein	17	0.716	PA0562	1	1	1	1	1	1	1	1	1	1	1	1	1	1	1	1	1
4729	COG3152	COG3152	S	Predicted membrane protein	U6AJC1		Uncharacterized protein	17	0.605	PA0563	1	1	1	1	1	1	1	1	1	1	1	1	1	1	1	1	1
519	COG2207	AraC	K	AraC-type DNA-binding domain-containing proteins	U6AJW2		Putative transcriptional regulator	17	0.704	PA0564	1	1	1	1	1	1	1	1	1	1	1	1	1	1	1	1	1
3035	COG0599	COG0599	S	Uncharacterized homolog of gamma-carboxymuconolactone decarboxylase subunit	U6AHP9		Uncharacterized protein	17	0.646	PA0565	1	1	1	1	1	1	1	1	1	1	1	1	1	1	1	1	1
641					V5SSB0		Uncharacterized protein	17	0.703	PA0566	1	1	1	1	1	1	1	1	1	1	1	1	1	1	1	1	1
270	COG0401	COG0401	S	Uncharacterized homolog of Blt101	Q9I5W9		UPF0057 membrane protein PA0567	17	0.635	PA0567	1	1	1	1	1	1	1	1	1	1	1	1	1	1	1	1	1
3248					U6AH53		Uncharacterized protein	17	0.664	PA0568	1	1	1	1	1	1	1	1	1	1	1	1	1	1	1	1	1
1606					U6AJC6		Uncharacterized protein	17	0.688	PA0569	1	1	1	1	1	1	1	1	1	1	1	1	1	1	1	1	1
156					U6AJW6		Uncharacterized protein	17	0.693	PA0570	1	1	1	1	1	1	1	1	1	1	1	1	1	1	1	1	1
1929					U6AHQ4		Uncharacterized protein	17	0.683	PA0571	1	1	1	1	1	1	1	1	1	1	1	1	1	1	1	1	1
3994					U6AGS0		Uncharacterized protein	17	0.672	PA0572	1	1	1	1	1	1	1	1	1	1	1	1	1	1	1	1	1
5487					Q9I5W3		Uncharacterized protein	12	0.610	PA0573	1	1	1	0	1	1	1	0	1	0	0	1	1	0	1	1	1
3237	COG3177	COG3177	S	Uncharacterized conserved protein	U6AHQ8		Fic family protein	17	0.611	PA0574	1	1	1	1	1	1	1	1	1	1	1	1	1	1	1	1	1
3704	COG2200	Rtn	T	FOG: EAL domain	U6AGS5		Sensory box/GGDEF family protein	17	0.666	PA0575	1	1	1	1	1	1	1	1	1	1	1	1	1	1	1	1	1
4102	COG0568	RpoD	K	DNA-directed RNA polymerase, sigma subunit (sigma70/sigma32)	P26480	rpoD	Sigma-70	17	0.628	PA0576	1	1	1	1	1	1	1	1	1	1	1	1	1	1	1	1	1
3512	COG0358	DnaG	L	DNA primase (bacterial type)	Q9I5W0	dnaG	DNA primase	17	0.654	PA0577	1	1	1	1	1	1	1	1	1	1	1	1	1	1	1	1	1
1185	COG1610	COG1610	S	Uncharacterized conserved protein	U6AJX4		Transamidase GatB domain protein	17	0.673	PA0578	1	1	1	1	1	1	1	1	1	1	1	1	1	1	1	1	1
252	COG0828	RpsU	J	Ribosomal protein S21	A6UZ82	rpsU	30S ribosomal protein S21	17	0.602	PA0579	1	1	1	1	1	1	1	1	1	1	1	1	1	1	1	1	1
2252	COG0533	QRI7	O	Metal-dependent proteases with possible chaperone activity	A6UZ83	tsaD	tRNA threonylcarbamoyladenosine biosynthesis protein TsaD	17	0.690	PA0580	1	1	1	1	1	1	1	1	1	1	1	1	1	1	1	1	1
625	COG0344	COG0344	S	Predicted membrane protein	B7V4G7	plsY	Lysophosphatidic acid synthase	17	0.702	PA0581	1	1	1	1	1	1	1	1	1	1	1	1	1	1	1	1	1
2023	COG1539	FolB	H	Dihydroneopterin aldolase	V5SQ11	folB	Dihydroneopterin triphosphate 2'-epimerase	17	0.667	PA0582	1	1	1	1	1	1	1	1	1	1	1	1	1	1	1	1	1
1892	COG0801	FolK	H	7,8-dihydro-6-hydroxymethylpterin-pyrophosphokinase	U6AJX8		2-amino-4-hydroxy-6-hydroxymethyldihydropteridine pyrophosphokinase	17	0.654	PA0583	1	1	1	1	1	1	1	1	1	1	1	1	1	1	1	1	1
4482	COG0617	PcnB	J	tRNA nucleotidyltransferase/poly(A) polymerase	B7V4H0	cca	Phosphatase	17	0.685	PA0584	1	1	1	1	1	1	1	1	1	1	1	1	1	1	1	1	1
1574					U6AGT6		Uncharacterized protein	17	0.690	PA0585	1	1	1	1	1	1	1	1	1	1	1	1	1	1	1	1	1
2733	COG2719	SpoVR	S	Uncharacterized conserved protein	U6AH74		Stage V sporulation protein involved in spore cortex synthesis (SpoVR)	17	0.619	PA0586	1	1	1	1	1	1	1	1	1	1	1	1	1	1	1	1	1
3540	COG2718	COG2718	S	Uncharacterized conserved protein	B7V4H3		UPF0229 protein PLES_05841	17	0.639	PA0587	1	1	1	1	1	1	1	1	1	1	1	1	1	1	1	1	1
3981	COG2766	PrkA	T	Putative Ser protein kinase	U6AJY4		Serine protein kinase (PrkA protein), P-loop containing	17	0.601	PA0588	1	1	1	1	1	1	1	1	1	1	1	1	1	1	1	1	1
3661	COG0607	PspE	P	Rhodanese-related sulfurtransferase	Q02TH4	glpE	Thiosulfate sulfurtransferase GlpE	17	0.670	PA0589	1	1	1	1	1	1	1	1	1	1	1	1	1	1	1	1	1
2965	COG0639	ApaH	T	Diadenosine tetraphosphatase and related serine/threonine protein phosphatases	Q9I5U7	apaH	Diadenosine tetraphosphatase	17	0.678	PA0590	1	1	1	1	1	1	1	1	1	1	1	1	1	1	1	1	1
1292	COG2967	ApaG	P	Uncharacterized protein affecting Mg2+/Co2+ transport	B7V4H7	apaG	Protein ApaG	17	0.680	PA0591	1	1	1	1	1	1	1	1	1	1	1	1	1	1	1	1	1
3394	COG0030	KsgA	J	Dimethyladenosine transferase (rRNA methylation)	Q9I5U5	rsmA	S-adenosylmethionine-6-N', N'-adenosyl(rRNA) dimethyltransferase	17	0.664	PA0592	1	1	1	1	1	1	1	1	1	1	1	1	1	1	1	1	1
949	COG1995	PdxA	H	Pyridoxal phosphate biosynthesis protein	Q9I5U4	pdxA1	4-(phosphohydroxy)-L-threonine dehydrogenase 1	17	0.696	PA0593	1	1	1	1	1	1	1	1	1	1	1	1	1	1	1	1	1
4263	COG0760	SurA	O	Parvulin-like peptidyl-prolyl isomerase	Q9I5U3	surA	Rotamase SurA	17	0.653	PA0594	1	1	1	1	1	1	1	1	1	1	1	1	1	1	1	1	1
3390	COG1452	Imp	M	Organic solvent tolerance protein OstA	I6SMB7	lptD	Organic solvent tolerance protein	17	0.603	PA0595	1	1	1	1	1	1	1	1	1	1	1	1	1	1	1	1	1
4120	COG3178	COG3178	R	Predicted phosphotransferase related to Ser/Thr protein kinases	U6AH84		Putative phosphotransferase, Ser/Thr protein kinases-like protein	17	0.662	PA0596	1	1	1	1	1	1	1	1	1	1	1	1	1	1	1	1	1
2183	COG1208	GCD1	MJ	Nucleoside-diphosphate-sugar pyrophosphorylase involved in lipopolysaccharide biosynthesis/translation initiation factor 2B, gamma/epsilon subunits (eIF-2Bgamma/eIF-2Bepsilon)	U6AJG1		Putative nucleotidyl transferase	17	0.686	PA0597	1	1	1	1	1	1	1	1	1	1	1	1	1	1	1	1	1
1119	COG1076	DjlA	O	DnaJ-domain-containing proteins 1	U6AJZ2		DnaJ-like protein DjlA	17	0.696	PA0598	1	1	1	1	1	1	1	1	1	1	1	1	1	1	1	1	1
4533					U6AHT6		Uncharacterized protein	17	0.687	PA0599	1	1	1	1	1	1	1	1	1	1	1	1	1	1	1	1	1
4223	COG4585	COG4585	T	Signal transduction histidine kinase	U6AGV0		Putative two-component sensor, near polyamine transporter	17	0.681	PA0600	1	1	1	1	1	1	1	1	1	1	1	1	1	1	1	1	1
1211	COG2197	CitB	TK	Response regulator containing a CheY-like receiver domain and an HTH DNA-binding domain	U6AH88		DNA-binding response regulator, LuxR family, near polyamine transporter	17	0.645	PA0601	1	1	1	1	1	1	1	1	1	1	1	1	1	1	1	1	1
2764	COG0687	PotD	E	Spermidine/putrescine-binding periplasmic protein	U6AJG6		ABC transporter, periplasmic spermidine putrescine-binding protein PotD	17	0.657	PA0602	1	1	1	1	1	1	1	1	1	1	1	1	1	1	1	1	1
5078	COG3842	PotA	E	ABC-type spermidine/putrescine transport systems, ATPase components	U6AJZ6		Putrescine transport ATP-binding protein PotA	16	0.656	PA0603	0	1	1	1	1	1	1	1	1	1	1	1	1	1	1	1	1
2765	COG0687	PotD	E	Spermidine/putrescine-binding periplasmic protein	U6AHU1		ABC transporter, periplasmic spermidine putrescine-binding protein PotD	17	0.633	PA0604	1	1	1	1	1	1	1	1	1	1	1	1	1	1	1	1	1
3804	COG1176	PotB	E	ABC-type spermidine/putrescine transport system, permease component I	U6AGV3		Spermidine Putrescine ABC transporter permease component PotB	17	0.650	PA0605	1	1	1	1	1	1	1	1	1	1	1	1	1	1	1	1	1
2130	COG1177	PotC	E	ABC-type spermidine/putrescine transport system, permease component II	U6AH95		Spermidine Putrescine ABC transporter permease component potC	17	0.655	PA0606	1	1	1	1	1	1	1	1	1	1	1	1	1	1	1	1	1
4494	COG0036	Rpe	G	Pentose-5-phosphate-3-epimerase	U6AJH0		Ribulose-phosphate 3-epimerase	17	0.643	PA0607	1	1	1	1	1	1	1	1	1	1	1	1	1	1	1	1	1
4396	COG0546	Gph	R	Predicted phosphatases	Q9S586	gph1	Phosphoglycolate phosphatase 1	17	0.664	PA0608	1	1	1	1	1	1	1	1	1	1	1	1	1	1	1	1	1
2644	COG0147	TrpE	EH	Anthranilate/para-aminobenzoate synthases component I	P20580	trpE	Anthranilate synthase component 1	17	0.644	PA0609	1	1	1	1	1	1	1	1	1	1	1	1	1	1	1	1	1
1919					Q06552	prtN	Pyocin activator protein	17	0.632	PA0610	1	1	1	1	1	1	1	1	1	1	1	1	1	1	1	1	1
2446	COG2932	COG2932	K	Predicted transcriptional regulator	Q06553	prtR	Pyocin repressor protein	17	0.656	PA0611	1	1	1	1	1	1	1	1	1	1	1	1	1	1	1	1	1
238	COG1734	DksA	T	DnaK suppressor protein	V5SQX1		Repressor, PtrB	17	0.731	PA0612	1	1	1	1	1	1	1	1	1	1	1	1	1	1	1	1	1
3792					U6AJH7		Uncharacterized protein	17	0.639	PA0613	1	1	1	1	1	1	1	1	1	1	1	1	1	1	1	1	1
40					U6AK03		Putative holin	17	0.723	PA0614	1	2	1	1	1	1	1	1	1	1	1	1	1	1	1	1	1
5450					U6AHV2		Uncharacterized protein	12	0.671	PA0615	1	1	1	0	1	1	0	1	1	1	1	0	1	0	0	1	1
5363	COG4540	gpV	R	Phage P2 baseplate assembly protein gpV	U6AGW1		Baseplate assembly protein V	12	0.677	PA0616	1	1	1	0	1	1	0	1	2	1	1	0	1	0	0	1	1
5381	COG3628	COG3628	R	Phage baseplate assembly protein W	U6AHA2		Baseplate assembly protein W	12	0.657	PA0617	1	1	1	0	1	1	0	1	2	1	1	0	1	0	0	1	1
5472	COG3948	COG3948	R	Phage-related baseplate assembly protein	U6AJI0		Baseplate assembly protein J	12	0.649	PA0618	1	1	1	0	1	1	0	1	1	1	1	0	1	0	0	1	1
5551	COG4385	gpI	R	Bacteriophage P2-related tail formation protein	V5SSF8		Tail protein	11	0.655	PA0619	1	1	1	0	1	1	0	1	1	1	0	0	1	0	0	1	1
5556	COG5301	COG5301	R	Phage-related tail fibre protein	U6AHV6		Phage tail fiber protein	11	0.604	PA0620	1	1	1	0	1	1	0	1	1	1	0	0	1	0	0	1	1
5424	COG3497	COG3497	R	Phage tail sheath protein FI	U6AGW4		Phage tail sheath monomer	12	0.645	PA0622	1	1	1	0	1	1	0	1	2	1	1	0	1	0	0	1	1
5421	COG3498	COG3498	R	Phage tail tube protein FII	U6AHA7		Phage major tail tube protein	12	0.629	PA0623	1	1	1	0	1	1	0	1	2	1	1	0	1	0	0	1	1
5439					U6AJI6		Uncharacterized protein	12	0.667	PA0624	1	1	1	0	1	1	0	1	1	1	1	0	1	0	0	1	1
5499	COG3941	COG3941	R	Mu-like prophage protein	V9T176		Phage tail length tape measure protein	12	0.666	PA0625	1	1	1	0	1	1	0	1	1	1	1	0	1	0	0	1	1
5494	COG3499	COG3499	R	Phage protein U	U6AHW2		Phage protein U	12	0.674	PA0626	1	1	1	0	1	1	0	1	1	1	1	0	1	0	0	1	1
5359	COG5004	COG5004	R	P2-like prophage tail protein X	V5SQU5		Tail protein X	12	0.633	PA0627	1	1	1	0	1	1	0	1	2	1	1	0	1	0	0	1	1
5471	COG3500	COG3500	R	Phage protein D	U6AGW7		Phage tail protein D	12	0.656	PA0628	1	1	1	0	1	1	0	1	1	1	1	0	1	0	0	1	1
24	COG3179	COG3179	R	Predicted chitinase	U6AHB1		Phage lysozyme	17	0.694	PA0629	3	3	1	1	2	2	1	1	3	2	2	1	1	2	2	1	2
164					U6AJJ1		Uncharacterized protein	17	0.719	PA0630	1	1	1	1	1	1	1	1	1	1	1	1	1	1	1	1	1
163					V5SQZ1		Uncharacterized protein	17	0.690	PA0631	1	1	1	1	1	1	1	1	1	1	1	1	1	1	1	1	1
5409					U6AK20		Acyl-CoA dehydrogenase	13	0.634	PA0633	1	1	0	1	0	0	1	1	0	1	1	1	1	1	1	1	1
5380					U6AHW5		Uncharacterized protein	13	0.641	PA0634	1	1	0	1	0	0	1	1	0	1	1	1	1	1	1	1	1
5459					U6AGX5		Uncharacterized protein	12	0.675	PA0635	1	1	0	1	0	0	1	1	0	0	1	1	1	1	1	1	1
5416	COG5281	COG5281	S	Phage-related minor tail protein	U6AHB6		Phage-related minor tail protein	13	0.653	PA0636	1	1	0	1	0	0	1	1	0	1	1	1	1	1	1	1	1
5376	COG4718	COG4718	S	Phage-related protein	U6AJJ6		Phage minor tail protein	13	0.646	PA0637	1	1	0	1	0	0	1	1	0	1	1	1	1	1	1	1	1
5375	COG4672	gp18	S	Phage-related protein	U6AK24		Phage minor tail protein	13	0.678	PA0638	1	1	0	1	0	0	1	1	0	1	1	1	1	1	1	1	1
5371	COG1310	COG1310	R	Predicted metal-dependent protease of the PAD1/JAB1 superfamily	U6AHX0		Phage tail assembly protein	13	0.694	PA0639	1	1	0	1	0	0	1	1	0	1	1	1	1	1	1	1	1
5419	COG4723	COG4723	S	Phage-related protein, tail component	A6UZE4		Probable bacteriophage protein	13	0.642	PA0640	1	1	0	1	0	0	1	1	0	1	1	1	1	1	1	1	1
5401	COG4733	COG4733	S	Phage-related protein, tail component	V5SQ60		Host specificity protein	13	0.663	PA0641	1	1	0	1	0	0	1	1	0	1	1	1	1	1	1	1	1
5872					V5SQV7		Uncharacterized protein	5	0.591	PA0643	1	1	0	0	0	0	0	1	0	0	0	1	1	0	0	0	0
5896					V5SSI2		Uncharacterized protein	5	0.533	PA0644	1	1	0	0	0	0	0	1	0	0	0	1	1	0	0	0	0
5848					T2EH02		Uncharacterized protein	5	0.589	PA0645	1	1	0	0	0	0	0	1	0	0	0	1	1	0	0	0	0
5798					V5SQ65		Uncharacterized protein	6	0.582	PA0646	1	1	0	0	0	0	0	1	0	0	0	1	1	0	0	1	0
5808					V5SR06		Uncharacterized protein	6	0.568	PA0647	1	1	0	0	0	0	0	1	0	0	0	1	1	0	0	1	0
5779					V5SQW3		Uncharacterized protein	6	0.528	PA0648	1	1	0	0	0	0	0	1	0	0	0	1	1	0	0	1	0
773	COG0512	PabA	EH	Anthranilate/para-aminobenzoate synthases component II	P20576	trpG	Anthranilate synthase, glutamine amidotransferase component	17	0.645	PA0649	1	1	1	1	1	1	1	1	1	1	1	1	1	1	1	1	1
2715	COG0547	TrpD	E	Anthranilate phosphoribosyltransferase	P20574	trpD	Anthranilate phosphoribosyltransferase	17	0.649	PA0650	1	1	1	1	1	1	1	1	1	1	1	1	1	1	1	1	1
3229	COG0134	TrpC	E	Indole-3-glycerol phosphate synthase	M9S237	trpC	Indole-3-glycerol phosphate synthase	17	0.662	PA0651	1	1	1	1	1	1	1	1	1	1	1	1	1	1	1	1	1
5245	COG0664	Crp	T	cAMP-binding proteins - catabolite gene activator and regulatory subunit of cAMP-dependent protein kinases	P55222	vfr	Cyclic AMP receptor-like protein	16	0.611	PA0652	1	1	1	1	1	1	1	1	1	1	0	1	1	1	1	1	1
1207	COG1765	COG1765	O	Predicted redox protein, regulator of disulfide bond formation	U6AJK6		OsmC/Ohr family protein	17	0.652	PA0653	1	1	1	1	1	1	1	1	1	1	1	1	1	1	1	1	1
4244	COG1586	SpeD	E	S-adenosylmethionine decarboxylase	Q02TB2	speD	S-adenosylmethionine decarboxylase alpha chain	17	0.594	PA0654	1	1	1	1	1	1	1	1	1	1	1	1	1	1	1	1	1
2079	COG2941	CAT5	H	Ubiquinone biosynthesis protein COQ7	Q9I5R6	coq7	5-demethoxyubiquinone hydroxylase	17	0.674	PA0655	1	1	1	1	1	1	1	1	1	1	1	1	1	1	1	1	1
3559	COG0537	Hit	FGR	Diadenosine tetraphosphate (Ap4A) hydrolase and other HIT family hydrolases	U6AGY6		Bis(5'-nucleosyl)-tetraphosphatase (Asymmetrical)	17	0.637	PA0656	1	1	1	1	1	1	1	1	1	1	1	1	1	1	1	1	1
2649	COG0464	SpoVK	O	ATPases of the AAA+ class	U6AHC8		ATPase, AAA family	17	0.675	PA0657	1	1	1	1	1	1	1	1	1	1	1	1	1	1	1	1	1
2101	COG0300	DltE	R	Short-chain dehydrogenases of various substrate specificities	U6AJL1		Oxidoreductase, short chain dehydrogenase/reductase family	17	0.674	PA0658	1	1	1	1	1	1	1	1	1	1	1	1	1	1	1	1	1
3505	COG3152	COG3152	S	Predicted membrane protein	U6AK41		Uncharacterized protein	17	0.669	PA0659	1	1	1	1	1	1	1	1	1	1	1	1	1	1	1	1	1
4059	COG2070	COG2070	R	Dioxygenases related to 2-nitropropane dioxygenase	U6AHY9		Dioxygenase, 2-nitropropane dioxygenase-like protein	17	0.676	PA0660	1	1	1	1	1	1	1	1	1	1	1	1	1	1	1	1	1
1725	COG1981	COG1981	S	Predicted membrane protein	U6AGZ1		Protoporphyrinogen IX oxidase HemJ	17	0.624	PA0661	1	1	1	1	1	1	1	1	1	1	1	1	1	1	1	1	1
4288	COG0002	ArgC	E	Acetylglutamate semialdehyde dehydrogenase	A6UZG3	argC	N-acetyl-glutamate semialdehyde dehydrogenase	17	0.680	PA0662	1	1	1	1	1	1	1	1	1	1	1	1	1	1	1	1	1
2395					U6AJL6		Uncharacterized protein	17	0.649	PA0663	1	1	1	1	1	1	1	1	1	1	1	1	1	1	1	1	1
3122	COG1664	CcmA	M	Integral membrane protein CcmA involved in cell shape determination	U6AK46		Integral membrane protein CcmA involved in cell shape determination	17	0.664	PA0664	1	1	1	1	1	1	1	1	1	1	1	1	1	1	1	1	1
2799	COG0316	sufA	S	Uncharacterized conserved protein	A6UZG6	erpA	Iron-sulfur cluster insertion protein ErpA	17	0.593	PA0665	1	1	1	1	1	1	1	1	1	1	1	1	1	1	1	1	1
3393	COG2377	COG2377	O	Predicted molecular chaperone distantly related to HSP70-fold metalloproteases	Q9I5Q5	anmK	AnhMurNAc kinase	17	0.668	PA0666	1	1	1	1	1	1	1	1	1	1	1	1	1	1	1	1	1
4470	COG0739	NlpD	M	Membrane proteins related to metalloendopeptidases	U6AHD9		Uncharacterized protein	17	0.617	PA0667	1	1	1	1	1	1	1	1	1	1	1	1	1	1	1	1	1
4548	COG0162	TyrS	J	Tyrosyl-tRNA synthetase	Q9I5Q3	tyrS2	Tyrosyl-tRNA synthetase 2	17	0.600	PA0668	1	1	1	1	1	1	1	1	1	1	1	1	1	1	1	1	1
3801	COG0587	DnaE	L	DNA polymerase III, alpha subunit	Q9I5Q2	dnaE2	Error-prone DNA polymerase	17	0.672	PA0669	1	1	1	1	1	1	1	1	1	1	1	1	1	1	1	1	1
2456	COG0389	DinP	L	Nucleotidyltransferase/DNA polymerase involved in DNA repair	U6AI00		DNA polymerase-like protein	17	0.708	PA0670	1	1	1	1	1	1	1	1	1	1	1	1	1	1	1	1	1
5608	COG5404	SulA	D	SOS-response cell division inhibitor, blocks FtsZ ring formation	G4LMK5		Uncharacterized protein	9	0.725	PA0671	0	0	1	0	1	1	0	1	1	1	0	0	1	0	1	1	0
3215	COG3230	HemO	P	Heme oxygenase	U6AHE4		Heme oxygenase HemO, associated with heme uptake	17	0.667	PA0672	1	1	1	1	1	1	1	1	1	1	1	1	1	1	1	1	1
570					U6AJM7		Uncharacterized protein	17	0.664	PA0673	1	1	1	1	1	1	1	1	1	1	1	1	1	1	1	1	1
1052					U6AK58		Outer membrane TonB-dependent transducer VreA of trans-envelope signaling system	17	0.702	PA0674	1	1	1	1	1	1	1	1	1	1	1	1	1	1	1	1	1
3292	COG1595	RpoE	K	DNA-directed RNA polymerase specialized sigma subunit, sigma24 homolog	U6AI03		Extracytoplasmic function (ECF) sigma factor VreI	17	0.656	PA0675	1	1	1	1	1	1	1	1	1	1	1	1	1	1	1	1	1
1361	COG3712	FecR	PT	Fe2+-dicitrate sensor, membrane component	U6AH07		Sigma factor regulator VreR (Cytoplasmic membrane-localized) of trans-envelope signaling system	17	0.698	PA0676	1	1	1	1	1	1	1	1	1	1	1	1	1	1	1	1	1
639	COG4795	PulJ	U	Type II secretory pathway, component PulJ	U6AHE9		General secretion pathway protein J	17	0.717	PA0677	1	1	1	1	1	1	1	1	1	1	1	1	1	1	1	1	1
1505	COG2165	PulG	NU	Type II secretory pathway, pseudopilin PulG	U6AJN1		General secretion pathway protein H	17	0.707	PA0678	1	1	1	1	1	1	1	1	1	1	1	1	1	1	1	1	1
1712					U6AK63		General secretion pathway protein C	17	0.708	PA0679	1	1	1	1	1	1	1	1	1	1	1	1	1	1	1	1	1
143					U6AI08		General secretion pathway protein I	17	0.693	PA0680	1	1	1	1	1	1	1	1	1	1	1	1	1	1	1	1	1
2195	COG2165	PulG	NU	Type II secretory pathway, pseudopilin PulG	U6AH11		General secretion pathway protein G	17	0.682	PA0681	1	1	1	1	1	1	1	1	1	1	1	1	1	1	1	1	1
1358	COG3156	PulK	U	Type II secretory pathway, component PulK	U6AHF4		Type II secretion system protein K	17	0.692	PA0682	1	1	1	1	1	1	1	1	1	1	1	1	1	1	1	1	1
1073					U6AJN7		General secretion pathway protein L	17	0.724	PA0683	1	1	1	1	1	1	1	1	1	1	1	1	1	1	1	1	1
624	COG3149	PulM	U	Type II secretory pathway, component PulM	U6AK68		General secretion pathway protein M	17	0.694	PA0684	1	1	1	1	1	1	1	1	1	1	1	1	1	1	1	1	1
3902	COG1450	PulD	NU	Type II secretory pathway, component PulD	U6AI15		General secretion pathway protein D	17	0.697	PA0685	1	1	1	1	1	1	1	1	1	1	1	1	1	1	1	1	1
2730	COG2804	PulE	NU	Type II secretory pathway, ATPase PulE/Tfp pilus assembly pathway, ATPase PilB	U6AH16		General secretion pathway protein E	17	0.710	PA0686	1	1	1	1	1	1	1	1	1	1	1	1	1	1	1	1	1
1366	COG1459	PulF	NU	Type II secretory pathway, component PulF	U6AHF9		General secretion pathway protein F	17	0.726	PA0687	1	1	1	1	1	1	1	1	1	1	1	1	1	1	1	1	1
5413	COG0226	PstS	P	ABC-type phosphate transport system, periplasmic component	P35482	pstS	Low molecular weight phosphatase	13	0.640	PA0688	1	1	0	1	1	1	1	1	0	1	0	1	1	1	1	0	1
5486	COG0226	PstS	P	ABC-type phosphate transport system, periplasmic component	U6AK72		Phosphate-binding DING protein (PstS-like protein)	12	0.581	PA0689	1	1	0	1	1	1	1	1	0	1	0	1	1	1	1	0	0
5406					U6AI20		Filamentous hemagglutinin family outer membrane protein associated with VreARI signaling system	13	0.676	PA0690	1	1	0	1	1	1	1	1	0	1	0	1	1	1	1	0	1
3022	COG3666	COG3666	L	Transposase and inactivated derivatives	U6AH20		Transposase	17	0.549	PA0691	1	1	1	1	1	1	1	1	1	1	1	1	1	1	1	1	1
4238	COG2831	FhaC	U	Hemolysin activation/secretion protein	U6AHG4		Hemolysin activation/secretion protein associated with VreARI signaling system	17	0.673	PA0692	1	1	1	1	1	1	1	1	1	1	1	1	1	1	1	1	1
3989	COG5306	COG5306	S	Uncharacterized conserved protein	U6AJP6		MotA/TolQ/ExbB proton channel family protein	17	0.697	PA0693	1	1	1	1	1	1	1	1	1	1	1	1	1	1	1	1	1
2851	COG0848	ExbD	U	Biopolymer transport protein	U6AK77		Biopolymer transport protein ExbD/TolR	17	0.664	PA0694	1	1	1	1	1	1	1	1	1	1	1	1	1	1	1	1	1
395					U6AI26		Ferric siderophore transport system, periplasmic binding protein TonB	17	0.716	PA0695	1	1	1	1	1	1	1	1	1	1	1	1	1	1	1	1	1
4099					U6AH24		Uncharacterized protein	17	0.670	PA0696	1	1	1	1	1	1	1	1	1	1	1	1	1	1	1	1	1
2189	COG4372	COG4372	S	Uncharacterized protein conserved in bacteria with the myosin-like domain	U6AHG9		Uncharacterized protein	17	0.671	PA0697	1	1	1	1	1	1	1	1	1	1	1	1	1	1	1	1	1
1536					U6AJQ0		Uncharacterized protein	17	0.667	PA0698	1	1	1	1	1	1	1	1	1	1	1	1	1	1	1	1	1
1286	COG0760	SurA	O	Parvulin-like peptidyl-prolyl isomerase	U6AK81		Putative PpiC-type peptidyl-prolyl cis-trans isomerase associated with VreARI signaling system	17	0.703	PA0699	1	1	1	1	1	1	1	1	1	1	1	1	1	1	1	1	1
543					U6AI32		Uncharacterized protein	17	0.718	PA0700	1	1	1	1	1	1	1	1	1	1	1	1	1	1	1	1	1
1281	COG0583	LysR	K	Transcriptional regulator	U6AH29		Putative transcriptional regulator	17	0.699	PA0701	1	1	1	1	1	1	1	1	1	1	1	1	1	1	1	1	1
450	COG3000	ERG3	I	Sterol desaturase	U6AJQ5		Sterol desaturase, putative	17	0.682	PA0702	1	1	1	1	1	1	1	1	1	1	1	1	1	1	1	1	1
1772	COG0477	ProP	GEPR	Permeases of the major facilitator superfamily	U6AK86		Citrate-proton symporter	17	0.708	PA0703	1	1	1	1	1	1	1	1	1	1	1	1	1	1	1	1	1
1698	COG0154	GatA	J	Asp-tRNAAsn/Glu-tRNAGln amidotransferase A subunit and related amidases	U6AI37		Putative amidase	17	0.708	PA0704	1	1	1	1	1	1	1	1	1	1	1	1	1	1	1	1	1
2970	COG1215	COG1215	M	Glycosyltransferases, probably involved in cell wall biogenesis	U6AH34		Alpha-1,6-rhamnosyltransferase	17	0.641	PA0705	1	1	1	1	1	1	1	1	1	1	1	1	1	1	1	1	1
5111	COG0110	WbbJ	R	Acetyltransferase (isoleucine patch superfamily)	P26841	cat	Xenobiotic acetyltransferase	16	0.642	PA0706	1	1	1	1	1	1	1	1	1	1	0	1	1	1	1	1	1
2804					P09852	toxR	Exotoxin A regulatory protein	17	0.659	PA0707	1	1	1	1	1	1	1	1	1	1	1	1	1	1	1	1	1
4843	COG0583	LysR	K	Transcriptional regulator	U6AK90		Putative transcriptional regulator	16	0.674	PA0708	1	1	1	1	1	1	1	1	1	1	0	1	1	1	1	1	1
5224	COG1359	COG1359	S	Uncharacterized conserved protein	U6AI42		Uncharacterized protein	16	0.599	PA0709	1	1	1	1	1	1	1	1	1	1	0	1	1	1	1	1	1
4926	COG0346	GloA	E	Lactoylglutathione lyase and related lyases	U6AH38		Lactoylglutathione lyase	16	0.687	PA0710	1	1	1	1	1	1	1	1	1	1	0	1	1	1	1	1	1
1963	COG3153	COG3153	R	Predicted acetyltransferase	U6AHI3		Uncharacterized protein	17	0.669	PA0711	1	1	1	1	1	1	1	1	1	1	1	1	1	1	1	1	1
894	COG3811	COG3811	S	Uncharacterized protein conserved in bacteria	B7UZ17		UPF0386 protein PLES_46181	17	0.651	PA0712	1	1	1	1	1	1	1	1	1	1	1	1	1	1	1	1	1
5165					U6AK94		Uncharacterized protein	16	0.612	PA0713	1	1	1	1	1	1	1	1	1	1	0	1	1	1	1	1	1
3698					U6AI47		Uncharacterized protein	17	0.634	PA0714	1	1	1	1	1	1	1	1	1	1	1	1	1	1	1	1	1
6715	COG3344	COG3344	L	Retron-type reverse transcriptase	T2EFC5		Reverse transcriptase family protein	2	0.387	PA0715	0	0	0	0	0	0	0	0	0	0	0	0	1	1	0	0	0
6630	COG0410	LivF	E	ABC-type branched-chain amino acid transport systems, ATPase component	T2EGC0		ABC transporter family protein	2	0.397	PA0716	0	0	0	0	0	0	0	0	0	0	0	0	1	1	0	0	0
5783					V9TDY0		Uncharacterized protein	6	0.657	PA0717	1	1	0	0	1	1	0	0	0	0	0	0	1	0	0	1	0
5612								9	0.670	PA0718	1	1	0	0	1	1	1	0	0	0	1	0	1	0	1	1	0
5297					A6VCB8		Helix destabilizing protein of bacteriophage Pf1	13	0.646	PA0720	1	1	1	0	1	1	2	1	0	0	1	1	1	0	1	1	2
5261					A6VCB7		Uncharacterized protein	13	0.656	PA0721	1	1	1	0	1	1	2	1	0	0	1	1	1	0	1	1	2
5796					A6VCB6		Uncharacterized protein	6	0.615	PA0722	0	0	0	0	0	0	0	1	0	0	1	1	1	0	1	1	0
5786					V5T5B8		Capsid protein	6	0.631	PA0723	0	0	0	0	0	0	0	1	0	0	1	1	1	0	1	1	0
6295					V5T3J2		Attachment protein	3	0.638	PA0724	0	0	0	0	0	0	0	1	0	0	0	1	1	0	0	0	0
5797					A6VCB2		Uncharacterized protein	6	0.622	PA0725	0	0	0	0	0	0	0	1	0	0	1	1	1	0	1	1	0
5800	COG4128	Zot	R	Zonula occludens toxin	V5T2Z1		Uncharacterized protein	6	0.636	PA0726	0	0	0	0	0	0	0	1	0	0	1	1	1	0	1	1	0
82					G2L694		Putative uncharacterized protein	14	0.599	PA0727	1	1	2	0	1	1	2	1	0	0	1	2	1	1	1	1	2
5729	COG4974	XerD	L	Site-specific recombinase XerD	T2EQL7		Phage integrase family protein	7	0.601	PA0728	1	1	1	0	0	0	1	0	0	0	0	1	1	0	0	0	1
5924	COG3668	ParE	R	Plasmid stabilization system protein	Q9I5J9		Uncharacterized protein	5	0.517	PA0729	1	1	0	0	0	0	0	0	0	0	1	0	1	0	0	0	1
3685	COG0596	MhpC	R	Predicted hydrolases or acyltransferases (alpha/beta hydrolase superfamily)	Q51553	phaG	Quinolone sensitivity protein	17	0.632	PA0730	1	1	1	1	1	1	1	1	1	1	1	1	1	1	1	1	1
4521					U6AHI9		Uncharacterized protein	17	0.669	PA0731	1	1	1	1	1	1	1	1	1	1	1	1	1	1	1	1	1
3776	COG1376	ErfK	S	Uncharacterized protein conserved in bacteria	U6AJR9		Uncharacterized protein	17	0.657	PA0732	1	1	1	1	1	1	1	1	1	1	1	1	1	1	1	1	1
4554	COG1187	RsuA	J	16S rRNA uridine-516 pseudouridylate synthase and related pseudouridylate synthases	Q9I5J6	rsuA	rRNA-uridine isomerase A	17	0.671	PA0733	1	1	1	1	1	1	1	1	1	1	1	1	1	1	1	1	1
224					U6AI51		DNA or RNA helicases of superfamily II	17	0.690	PA0734	1	1	1	1	1	1	1	1	1	1	1	1	1	1	1	1	1
861					U6AH50		Uncharacterized protein	17	0.684	PA0735	1	1	1	1	1	1	1	1	1	1	1	1	1	1	1	1	1
1468					U6AHJ2		Uncharacterized protein	17	0.669	PA0736	1	1	1	1	1	1	1	1	1	1	1	1	1	1	1	1	1
1531					I6SNB1		Uncharacterized protein	17	0.664	PA0737	1	1	1	1	1	1	1	1	1	1	1	1	1	1	1	1	1
834	COG3776	COG3776	S	Predicted membrane protein	U6AKA2		Uncharacterized protein	17	0.659	PA0738	1	1	1	1	1	1	1	1	1	1	1	1	1	1	1	1	1
494	COG0583	LysR	K	Transcriptional regulator	U6AI56		LysR family transcriptional regulator	17	0.713	PA0739	1	1	1	1	1	1	1	1	1	1	1	1	1	1	1	1	1
3419	COG2015	COG2015	Q	Alkyl sulfatase and related hydrolases	U6AH55		Alkyl sulfatase-related hydrolase	17	0.679	PA0740	1	1	1	1	1	1	1	1	1	1	1	1	1	1	1	1	1
1944	COG2910	COG2910	R	Putative NADH-flavin reductase	U6AHJ9		Rrf2-linked NADH-flavin reductase	17	0.712	PA0741	1	1	1	1	1	1	1	1	1	1	1	1	1	1	1	1	1
1013	COG2084	MmsB	I	3-hydroxyisobutyrate dehydrogenase and related beta-hydroxyacid dehydrogenases	U6AKA7		3-hydroxyisobutyrate dehydrogenase	17	0.698	PA0743	1	1	1	1	1	1	1	1	1	1	1	1	1	1	1	1	1
2473	COG1024	CaiD	I	Enoyl-CoA hydratase/carnithine racemase	U6AI64		3-hydroxyisobutyryl-CoA hydrolase	17	0.688	PA0744	1	1	1	1	1	1	1	1	1	1	1	1	1	1	1	1	1
2301	COG1024	CaiD	I	Enoyl-CoA hydratase/carnithine racemase	U6AH60		Enoyl-CoA hydratase [valine degradation]	17	0.695	PA0745	1	1	1	1	1	1	1	1	1	1	1	1	1	1	1	1	1
2935	COG1960	CaiA	I	Acyl-CoA dehydrogenases	U6AHK4		Butyryl-CoA dehydrogenase	17	0.690	PA0746	1	1	1	1	1	1	1	1	1	1	1	1	1	1	1	1	1
2357	COG1012	PutA	C	NAD-dependent aldehyde dehydrogenases	U6AJT2		Methylmalonate-semialdehyde dehydrogenase	17	0.685	PA0747	1	1	1	1	1	1	1	1	1	1	1	1	1	1	1	1	1
2580	COG2720	COG2720	V	Uncharacterized vancomycin resistance protein	U6AI69		Vancomycin B-type resistance protein VanW	17	0.661	PA0749	1	1	1	1	1	1	1	1	1	1	1	1	1	1	1	1	1
3916	COG0692	Ung	L	Uracil DNA glycosylase	Q02HQ1	ung	Uracil-DNA glycosylase	17	0.638	PA0750	1	1	1	1	1	1	1	1	1	1	1	1	1	1	1	1	1
502	COG3180	AbrB	R	Putative ammonia monooxygenase	U6AHL0		Ammonia monooxygenase	17	0.697	PA0751	1	1	1	1	1	1	1	1	1	1	1	1	1	1	1	1	1
2382	COG3333	COG3333	S	Uncharacterized protein conserved in bacteria	U6AJT6		Tricarboxylate transport membrane protein TctA	17	0.669	PA0752	1	1	1	1	1	1	1	1	1	1	1	1	1	1	1	1	1
4900					U6AKB5		Tricarboxylate transport protein TctB	16	0.709	PA0753	1	1	1	1	1	1	1	1	1	1	1	1	1	0	1	1	1
3517	COG3181	COG3181	S	Uncharacterized protein conserved in bacteria	U6AI74		Tricarboxylate transport protein TctC	17	0.675	PA0754	1	1	1	1	1	1	1	1	1	1	1	1	1	1	1	1	1
686					U6AH71		Tricarboxylate porin OpdH	17	0.647	PA0755	1	1	1	1	1	1	1	1	1	1	1	1	1	1	1	1	1
367	COG0745	OmpR	TK	Response regulators consisting of a CheY-like receiver domain and a winged-helix DNA-binding domain	U6AHL4		Tricarboxylate transport transcriptional regulator TctD	17	0.699	PA0756	1	1	1	1	1	1	1	1	1	1	1	1	1	1	1	1	1
2505	COG0642	BaeS	T	Signal transduction histidine kinase	U6AJU1		Tricarboxylate transport sensor protein TctE	17	0.703	PA0757	1	1	1	1	1	1	1	1	1	1	1	1	1	1	1	1	1
4281	COG1639	COG1639	T	Predicted signal transduction protein	U6AKC1		Putative signal transduction protein	17	0.655	PA0758	1	1	1	1	1	1	1	1	1	1	1	1	1	1	1	1	1
997	COG0354	COG0354	R	Predicted aminomethyltransferase related to GcvT	U6AI79		Folate-dependent protein for Fe/S cluster synthesis/repair in oxidative stress	17	0.691	PA0759	1	1	1	1	1	1	1	1	1	1	1	1	1	1	1	1	1
1253	COG2938	COG2938	S	Uncharacterized conserved protein	Q9I5G9		Uncharacterized protein PA0760	17	0.631	PA0760	1	1	1	1	1	1	1	1	1	1	1	1	1	1	1	1	1
3990	COG0029	NadB	H	Aspartate oxidase	Q51363	nadB	Quinolinate synthase B	17	0.661	PA0761	1	1	1	1	1	1	1	1	1	1	1	1	1	1	1	1	1
3724	COG1595	RpoE	K	DNA-directed RNA polymerase specialized sigma subunit, sigma24 homolog	Q06198	algU	Sigma-30	17	0.595	PA0762	1	1	1	1	1	1	1	1	1	1	1	1	1	1	1	1	1
2127	COG3073	RseA	T	Negative regulator of sigma E activity	P38107	mucA	Sigma factor AlgU negative regulatory protein	17	0.667	PA0763	1	1	1	1	1	1	1	1	1	1	1	1	1	1	1	1	1
2974	COG3026	RseB	T	Negative regulator of sigma E activity	P38108	mucB	Sigma factor AlgU regulatory protein MucB	17	0.677	PA0764	1	1	1	1	1	1	1	1	1	1	1	1	1	1	1	1	1
2019	COG3086	RseC	T	Positive regulator of sigma E activity	U6AHM2		Sigma factor RpoE regulatory protein RseC	17	0.667	PA0765	1	1	1	1	1	1	1	1	1	1	1	1	1	1	1	1	1
4540	COG0265	DegQ	O	Trypsin-like serine proteases, typically periplasmic, contain C-terminal PDZ domain	U6AJV1		HtrA protease/chaperone protein	17	0.648	PA0766	1	1	1	1	1	1	1	1	1	1	1	1	1	1	1	1	1
4278	COG0481	LepA	M	Membrane GTPase LepA	Q9I5G8	lepA	Ribosomal back-translocase LepA	17	0.630	PA0767	1	1	1	1	1	1	1	1	1	1	1	1	1	1	1	1	1
4119	COG0681	LepB	U	Signal peptidase I	Q9I5G7	lepB	Leader peptidase I	17	0.619	PA0768	1	1	1	1	1	1	1	1	1	1	1	1	1	1	1	1	1
4008					U6AH87		Uncharacterized protein	17	0.585	PA0769	1	1	1	1	1	1	1	1	1	1	1	1	1	1	1	1	1
2856	COG0571	Rnc	K	dsRNA-specific ribonuclease	Q9XCX9	rnc	Ribonuclease III	17	0.675	PA0770	1	1	1	1	1	1	1	1	1	1	1	1	1	1	1	1	1
4211	COG1159	Era	R	GTPase	Q9XCX8	era	GTPase Era	17	0.637	PA0771	1	1	1	1	1	1	1	1	1	1	1	1	1	1	1	1	1
2687	COG1381	RecO	L	Recombinational DNA repair protein (RecF pathway)	B7UYX0	recO	Recombination protein O	17	0.694	PA0772	1	1	1	1	1	1	1	1	1	1	1	1	1	1	1	1	1
3029	COG0854	PdxJ	H	Pyridoxal phosphate biosynthesis protein	B7UYW9	pdxJ	Pyridoxine 5'-phosphate synthase	17	0.688	PA0773	1	1	1	1	1	1	1	1	1	1	1	1	1	1	1	1	1
1004	COG2227	UbiG	H	2-polyprenyl-3-methyl-5-hydroxy-6-metoxy-1,4-benzoquinol methylase	B7UYW8	cmoB	tRNA (mo5U34)-methyltransferase	17	0.683	PA0774	1	1	1	1	1	1	1	1	1	1	1	1	1	1	1	1	1
1132	COG4106	Tam	R	Trans-aconitate methyltransferase	Q02HS7	cmoA	tRNA (cmo5U34)-methyltransferase	17	0.660	PA0775	1	1	1	1	1	1	1	1	1	1	1	1	1	1	1	1	1
5217					U6AK02		Uncharacterized protein	16	0.611	PA0776	1	1	1	1	1	1	1	1	1	1	0	1	1	1	1	1	1
314	COG0834	HisJ	ET	ABC-type amino acid transport/signal transduction systems, periplasmic component/domain	U6AKH8		ABC-type amino acid transport/signal transduction systems, periplasmic component/domain protein	17	0.700	PA0777	1	1	1	1	1	1	1	1	1	1	1	1	1	1	1	1	1
2037	COG5513	COG5513	S	Predicted secreted protein	U6AIE1		Lipoprotein, putative	17	0.667	PA0778	1	1	1	1	1	1	1	1	1	1	1	1	1	1	1	1	1
3587	COG0466	Lon	O	ATP-dependent Lon protease, bacterial type	U6AHD5	lon	ATP-dependent protease La	17	0.651	PA0779	1	1	1	1	1	1	1	1	1	1	1	1	1	1	1	1	1
335	COG2207	AraC	K	AraC-type DNA-binding domain-containing proteins	U6AHS0		Transcriptional regulator, AraC family	17	0.707	PA0780	1	1	1	1	1	1	1	1	1	1	1	1	1	1	1	1	1
4759	COG1629	CirA	P	Outer membrane receptor proteins, mostly Fe transport	U6AK07		Outer membrane receptor protein, mostly Fe transport	17	0.686	PA0781	1	1	1	1	1	1	1	1	1	1	1	1	1	1	1	1	1
4661	COG4230	COG4230	C	Delta 1-pyrroline-5-carboxylate dehydrogenase	U6AKI2		Proline dehydrogenase	17	0.680	PA0782	1	1	1	1	1	1	1	1	1	1	1	1	1	1	1	1	1
3833	COG0591	PutP	ER	Na+/proline symporter	U6AIE6		Proline/sodium symporter PutP / Propionate/sodium symporter	17	0.667	PA0783	1	1	1	1	1	1	1	1	1	1	1	1	1	1	1	1	1
452	COG0583	LysR	K	Transcriptional regulator	U6AHE0		Glycine cleavage system transcriptional activator	17	0.676	PA0784	1	1	1	1	1	1	1	1	1	1	1	1	1	1	1	1	1
1334	COG1182	AcpD	I	Acyl carrier protein phosphodiesterase	Q9I5F3	azoR1	FMN-dependent NADH-azo compound oxidoreductase 1	17	0.684	PA0785	1	1	1	1	1	1	1	1	1	1	1	1	1	1	1	1	1
140	COG2076	EmrE	P	Membrane transporters of cations and cationic drugs	U6AK12		Quaternary ammonium compound-resistance protein SugE	17	0.657	PA0786	1	1	1	1	1	1	1	1	1	1	1	1	1	1	1	1	1
1780	COG4637	COG4637	R	Predicted ATPase	U6AKI6		Putative RecF protein	17	0.720	PA0787	1	1	1	1	1	1	1	1	1	1	1	1	1	1	1	1	1
4175	COG0744	MrcB	M	Membrane carboxypeptidase (penicillin-binding protein)	U6AIF1		Membrane carboxypeptidase (Penicillin-binding protein)	17	0.684	PA0788	1	1	1	1	1	1	1	1	1	1	1	1	1	1	1	1	1
3152	COG1113	AnsP	E	Gamma-aminobutyrate permease and related permeases	U6AHS9		D-serine/D-alanine/glycine transporter	17	0.645	PA0789	1	1	1	1	1	1	1	1	1	1	1	1	1	1	1	1	1
507	COG0730	COG0730	R	Predicted permeases	U6AK17		Integral membrane protein	17	0.706	PA0790	1	1	1	1	1	1	1	1	1	1	1	1	1	1	1	1	1
344	COG2207	AraC	K	AraC-type DNA-binding domain-containing proteins	U6AKI9		Transcriptional regulator, AraC family	17	0.708	PA0791	1	1	1	1	1	1	1	1	1	1	1	1	1	1	1	1	1
5207	COG2079	PrpD	R	Uncharacterized protein involved in propionate catabolism	U6AIF5		2-methylcitrate dehydratase	16	0.676	PA0792	1	1	1	1	1	1	1	0	1	1	1	1	1	1	1	1	1
4674	COG2828	COG2828	S	Uncharacterized protein conserved in bacteria	U6AHF2		2-methylaconitate isomerase	17	0.694	PA0793	1	1	1	1	1	1	1	1	1	1	1	1	1	1	1	1	1
2265	COG1048	AcnA	C	Aconitase A	U6AHT3		2-methylcitrate dehydratase FeS dependent	17	0.697	PA0794	1	1	1	1	1	1	1	1	1	1	1	1	1	1	1	1	1
3299	COG0372	GltA	C	Citrate synthase	U6AK21		Citrate synthase	17	0.650	PA0795	1	1	1	1	1	1	1	1	1	1	1	1	1	1	1	1	1
4609	COG2513	PrpB	G	PEP phosphonomutase and related enzymes	U6AKJ4		Methylisocitrate lyase	17	0.664	PA0796	1	1	1	1	1	1	1	1	1	1	1	1	1	1	1	1	1
2200	COG1802	GntR	K	Transcriptional regulators	U6AIG0		Propionate catabolism operon transcriptional regulator of GntR family [predicted]	17	0.678	PA0797	1	1	1	1	1	1	1	1	1	1	1	1	1	1	1	1	1
1320	COG2226	UbiE	H	Methylase involved in ubiquinone/menaquinone biosynthesis	U6AHF7		Phospholipid methyltransferase	17	0.698	PA0798	1	1	1	1	1	1	1	1	1	1	1	1	1	1	1	1	1
4545	COG0553	HepA	KL	Superfamily II DNA/RNA helicases, SNF2 family	U6AHU0		Putative helicase	17	0.705	PA0799	1	1	1	1	1	1	1	1	1	1	1	1	1	1	1	1	1
125					U6AK26		Iron uptake protein	17	0.734	PA0800	1	1	1	1	1	1	1	1	1	1	1	1	1	1	1	1	1
1876	COG3182	PiuB	S	Uncharacterized iron-regulated membrane protein	U6AKJ8		Iron-regulated membrane protein	17	0.699	PA0801	1	1	1	1	1	1	1	1	1	1	1	1	1	1	1	1	1
139					U6AIG4		Iron uptake protein	17	0.691	PA0802	1	1	1	1	1	1	1	1	1	1	1	1	1	1	1	1	1
794	COG2764	PhnB	S	Uncharacterized protein conserved in bacteria	U6AHG3		Uncharacterized protein	17	0.680	PA0803	1	1	1	1	1	1	1	1	1	1	1	1	1	1	1	1	1
860	COG0656	ARA1	R	Aldo/keto reductases, related to diketogulonate reductase	U6AHU5		Oxidoreductase, aldo/keto reductase family	17	0.680	PA0804	1	1	1	1	1	1	1	1	1	1	1	1	1	1	1	1	1
4723					U6AK31		Uncharacterized protein	17	0.531	PA0805	1	1	1	1	1	1	1	1	1	1	1	1	1	1	1	1	1
1709	COG4270	COG4270	S	Predicted membrane protein	U6AKK1		Uncharacterized protein	17	0.712	PA0806	1	1	1	1	1	1	1	1	1	1	1	1	1	1	1	1	1
49	COG3023	ampD	V	Negative regulator of beta-lactamase expression	U6AIG8		N-acetylmuramoyl-L-alanine amidase	17	0.671	PA0807	1	1	1	1	1	1	1	1	1	1	2	1	1	1	1	1	1
3831	COG3832	COG3832	S	Uncharacterized conserved protein	U6AHG8		Uncharacterized protein	17	0.650	PA0808	1	1	1	1	1	1	1	1	1	1	1	1	1	1	1	1	1
4920	COG1914	MntH	P	Mn2+ and Fe2+ transporters of the NRAMP family	Q9RPF2	mntH2	Divalent metal cation transporter MntH 2	16	0.709	PA0809	1	1	1	1	1	1	1	1	1	1	0	1	1	1	1	1	1
359	COG1011	COG1011	R	Predicted hydrolase (HAD superfamily)	U6AK36		Putative haloacid dehalogenase	17	0.702	PA0810	1	1	1	1	1	1	1	1	1	1	1	1	1	1	1	1	1
1465	COG2223	NarK	P	Nitrate/nitrite transporter	U6AKK5		Major facilitator family transporter	17	0.708	PA0811	1	1	1	1	1	1	1	1	1	1	1	1	1	1	1	1	1
4607	COG3246	COG3246	S	Uncharacterized conserved protein	U6AIH1		Uncharacterized protein	17	0.680	PA0812	1	1	1	1	1	1	1	1	1	1	1	1	1	1	1	1	1
1675	COG0520	csdA	E	Selenocysteine lyase	U6AHH3		Cysteine desulfurase	17	0.720	PA0813	1	1	1	1	1	1	1	1	1	1	1	1	1	1	1	1	1
1300	COG0251	TdcF	J	Putative translation initiation inhibitor, yjgF family	U6AHV4		Putative translation initiation inhibitor, yjgF family	17	0.749	PA0814	1	1	1	1	1	1	1	1	1	1	1	1	1	1	1	1	1
927	COG0583	LysR	K	Transcriptional regulator	U6AK39		Transcriptional regulator, LysR family	17	0.696	PA0815	1	1	1	1	1	1	1	1	1	1	1	1	1	1	1	1	1
854	COG0583	LysR	K	Transcriptional regulator	U6AKK9		Putative transcriptional regulator	17	0.716	PA0816	1	1	1	1	1	1	1	1	1	1	1	1	1	1	1	1	1
2017	COG3565	COG3565	R	Predicted dioxygenase of extradiol dioxygenase family	U6AIH5		Putative ring-cleaving dioxygenase	17	0.674	PA0817	1	1	1	1	1	1	1	1	1	1	1	1	1	1	1	1	1
4775					U6AHH8		Uncharacterized protein	16	0.685	PA0818	1	1	1	1	1	1	1	1	1	1	0	1	1	1	1	1	1
6134	COG3183	COG3183	V	Predicted restriction endonuclease	Q02HX4		Putative uncharacterized protein	4	0.549	PA0820	0	0	0	0	0	0	0	0	0	0	0	1	1	0	1	1	0
5756					U6AK43		Uncharacterized protein	7	0.579	PA0821	0	0	1	0	1	1	0	0	0	1	0	1	1	0	0	1	0
7639					Q9I5B6		Uncharacterized protein	1	0.654	PA0823	0	0	0	0	0	0	0	0	0	0	0	0	1	0	0	0	0
6335	COG4104	COG4104	S	Uncharacterized conserved protein	U6AII0		Uncharacterized protein	3	0.669	PA0824	0	0	0	0	0	0	0	0	0	1	0	1	1	0	0	0	0
5670	COG2314	XynA	S	Predicted membrane protein	U6AHI1		Uncharacterized protein	8	0.595	PA0825	0	0	1	0	1	1	0	0	0	1	1	1	1	0	0	1	0
5764					U6AHW3		Uncharacterized protein	7	0.524	PA0826	0	0	1	0	1	1	0	0	0	1	0	1	1	0	0	1	0
4352					U6AK70		Uncharacterized protein	17	0.656	PA0827	1	1	1	1	1	1	1	1	1	1	1	1	1	1	1	1	1
2953	COG1309	AcrR	K	Transcriptional regulator	U6AKP2		Transcriptional regulator	17	0.687	PA0828	1	1	1	1	1	1	1	1	1	1	1	1	1	1	1	1	1
1467	COG0596	MhpC	R	Predicted hydrolases or acyltransferases (alpha/beta hydrolase superfamily)	U6AIK6		Putative hydrolase	17	0.670	PA0829	1	1	1	1	1	1	1	1	1	1	1	1	1	1	1	1	1
3462	COG3687	COG3687	R	Predicted metal-dependent hydrolase	U6AHL1		Uncharacterized protein	17	0.661	PA0830	1	1	1	1	1	1	1	1	1	1	1	1	1	1	1	1	1
1454	COG2207	AraC	K	AraC-type DNA-binding domain-containing proteins	P72171	oruR	Ornithine utilization regulator	17	0.684	PA0831	1	1	1	1	1	1	1	1	1	1	1	1	1	1	1	1	1
3496	COG0491	GloB	R	Zn-dependent hydrolases, including glyoxylases	U6AK74		Putative metal-binding enzyme, YcbL-like protein	17	0.676	PA0832	1	1	1	1	1	1	1	1	1	1	1	1	1	1	1	1	1
420	COG2885	OmpA	M	Outer membrane protein and related peptidoglycan-associated (lipo)proteins	U6AKP7		Outer membrane protein	17	0.678	PA0833	1	1	1	1	1	1	1	1	1	1	1	1	1	1	1	1	1
4114	COG0204	PlsC	I	1-acyl-sn-glycerol-3-phosphate acyltransferase	U6AIL1		1-acyl-sn-glycerol-3-phosphate acyltransferase	17	0.638	PA0834	1	1	1	1	1	1	1	1	1	1	1	1	1	1	1	1	1
4499	COG0280	Pta	C	Phosphotransacetylase	Q9I5A5	pta	Phosphotransacetylase	17	0.686	PA0835	1	1	1	1	1	1	1	1	1	1	1	1	1	1	1	1	1
2533	COG0282	ackA	C	Acetate kinase	B7UYA0	ackA	Acetokinase	17	0.699	PA0836	1	1	1	1	1	1	1	1	1	1	1	1	1	1	1	1	1
3885	COG1047	SlpA	O	FKBP-type peptidyl-prolyl cis-trans isomerases 2	U6AK78		Peptidyl-prolyl cis-trans isomerase	17	0.640	PA0837	1	1	1	1	1	1	1	1	1	1	1	1	1	1	1	1	1
4013	COG0386	BtuE	O	Glutathione peroxidase	U6AKQ1		Glutathione peroxidase	17	0.656	PA0838	1	1	1	1	1	1	1	1	1	1	1	1	1	1	1	1	1
1942	COG1309	AcrR	K	Transcriptional regulator	U6AIL5		Transcriptional regulator, TetR family	17	0.677	PA0839	1	1	1	1	1	1	1	1	1	1	1	1	1	1	1	1	1
2626	COG1902	NemA	C	NADH:flavin oxidoreductases, Old Yellow Enzyme family	U6AHM0		2,4-dienoyl-CoA reductase [NADPH]	17	0.689	PA0840	1	1	1	1	1	1	1	1	1	1	1	1	1	1	1	1	1
2239	COG1307	DegV	S	Uncharacterized protein conserved in bacteria	U6AI02		Uncharacterized protein	17	0.690	PA0841	1	1	1	1	1	1	1	1	1	1	1	1	1	1	1	1	1
2977	COG0438	RfaG	M	Glycosyltransferase	U6AK82		Putative glycosyl transferase	17	0.703	PA0842	1	1	1	1	1	1	1	1	1	1	1	1	1	1	1	1	1
2622					P40695	plcR	Phospholipase C accessory protein PlcR	17	0.665	PA0843	1	1	1	1	1	1	1	1	1	1	1	1	1	1	1	1	1
3937	COG3511	PlcC	M	Phospholipase C	P06200	plcH	Phosphatidylcholine cholinephosphohydrolase	17	0.653	PA0844	1	1	1	1	1	1	1	1	1	1	1	1	1	1	1	1	1
4018					Q9I596		N-acylsphingosine amidohydrolase	17	0.640	PA0845	1	1	1	1	1	1	1	1	1	1	1	1	1	1	1	1	1
3598	COG2981	CysZ	E	Uncharacterized protein involved in cysteine biosynthesis	Q02I05	cysZ	Protein CysZ homolog	17	0.645	PA0846	1	1	1	1	1	1	1	1	1	1	1	1	1	1	1	1	1
4229	COG3322	COG3322	T	Predicted periplasmic ligand-binding sensor domain	U6AK85		Diguanylate cyclase/phosphodiesterase (GGDEF & EAL domains) with PAS/PAC sensor(S)	17	0.663	PA0847	1	1	1	1	1	1	1	1	1	1	1	1	1	1	1	1	1
3059	COG0450	AhpC	O	Peroxiredoxin	U6AKR0		Alkyl hydroperoxide reductase subunit C-like protein	17	0.648	PA0848	1	1	1	1	1	1	1	1	1	1	1	1	1	1	1	1	1
3614	COG0492	TrxB	O	Thioredoxin reductase	U6AIM5		Thioredoxin reductase	17	0.671	PA0849	1	1	1	1	1	1	1	1	1	1	1	1	1	1	1	1	1
1564					U6AHM8		Uncharacterized protein	17	0.683	PA0850	1	1	1	1	1	1	1	1	1	1	1	1	1	1	1	1	1
1371	COG1171	IlvA	E	Threonine dehydratase	U6AI12		Threonine dehydratase	17	0.704	PA0851	1	1	1	1	1	1	1	1	1	1	1	1	1	1	1	1	1
3811	COG3397	COG3397	S	Uncharacterized protein conserved in bacteria	U6AK89		Chitin binding protein	17	0.676	PA0852	1	1	1	1	1	1	1	1	1	1	1	1	1	1	1	1	1
1142	COG2249	MdaB	R	Putative NADPH-quinone reductase (modulator of drug activity B)	U6AKR5		NAD(P)H dehydrogenase (Quinone)	17	0.694	PA0853	1	1	1	1	1	1	1	1	1	1	1	1	1	1	1	1	1
4074	COG0114	FumC	C	Fumarase	Q9I587	fumC2	Fumarate hydratase class II 2	17	0.688	PA0854	1	1	1	1	1	1	1	1	1	1	1	1	1	1	1	1	1
738					U6AHN1		Uncharacterized protein	17	0.716	PA0855	1	1	1	1	1	1	1	1	1	1	1	1	1	1	1	1	1
2463	COG3184	COG3184	S	Uncharacterized protein conserved in bacteria	U6AI17		Uncharacterized protein	17	0.635	PA0856	1	1	1	1	1	1	1	1	1	1	1	1	1	1	1	1	1
3322	COG0271	BolA	T	Stress-induced morphogen (activity unknown)	U6AK93		Cell division protein BolA	17	0.660	PA0857	1	1	1	1	1	1	1	1	1	1	1	1	1	1	1	1	1
4125	COG1054	COG1054	R	Predicted sulfurtransferase	B7UY78		UPF0176 protein PLES_44601	17	0.637	PA0858	1	1	1	1	1	1	1	1	1	1	1	1	1	1	1	1	1
1113	COG3531	COG3531	O	Predicted protein-disulfide isomerase	U6AIN5		Thioredoxin	17	0.718	PA0859	1	1	1	1	1	1	1	1	1	1	1	1	1	1	1	1	1
659	COG1132	MdlB	V	ABC-type multidrug transport system, ATPase and permease components	U6AHN5		ABC transporter, ATP-binding/permease protein	17	0.676	PA0860	1	1	1	1	1	1	1	1	1	1	1	1	1	1	1	1	1
2667	COG2200	Rtn	T	FOG: EAL domain	U6AI22		Sensory box/GGDEF family protein	17	0.659	PA0861	1	1	1	1	1	1	1	1	1	1	1	1	1	1	1	1	1
4282	COG5424	COG5424	H	Pyrroloquinoline quinone (Coenzyme PQQ) biosynthesis protein C	U6AK97		Pyrroloquinoline quinone (Coenzyme PQQ) biosynthesis protein C	17	0.669	PA0862	1	1	1	1	1	1	1	1	1	1	1	1	1	1	1	1	1
2391	COG0604	Qor	CR	NADPH:quinone reductase and related Zn-dependent oxidoreductases	U6AKS5		Quinone oxidoreductase	17	0.709	PA0863	1	1	1	1	1	1	1	1	1	1	1	1	1	1	1	1	1
385	COG2207	AraC	K	AraC-type DNA-binding domain-containing proteins	U6AIP0		Transcriptional regulator, AraC family	17	0.716	PA0864	1	1	1	1	1	1	1	1	1	1	1	1	1	1	1	1	1
3460	COG3185	COG3185	ER	4-hydroxyphenylpyruvate dioxygenase and related hemolysins	Q9I576	hpd	4-hydroxyphenylpyruvate dioxygenase	17	0.615	PA0865	1	1	1	1	1	1	1	1	1	1	1	1	1	1	1	1	1
20	COG1113	AnsP	E	Gamma-aminobutyrate permease and related permeases	U6AA94		Aromatic amino acid transport protein AroP	17	0.630	PA0866,PA3000	2	2	2	1	2	2	2	2	2	2	2	2	2	2	2	2	2
3330	COG3895	COG3895	R	Predicted periplasmic protein	Q9I574	mliC	Membrane-bound lysozyme inhibitor of C-type lysozyme	17	0.646	PA0867	1	1	1	1	1	1	1	1	1	1	1	1	1	1	1	1	1
554	COG1186	PrfB	J	Protein chain release factor B	U6AKS9		Uncharacterized protein	17	0.671	PA0868	1	1	1	1	1	1	1	1	1	1	1	1	1	1	1	1	1
4271	COG1686	DacC	M	D-alanyl-D-alanine carboxypeptidase	P72161	pbpG	Penicillin-binding protein 5	17	0.662	PA0869	1	1	1	1	1	1	1	1	1	1	1	1	1	1	1	1	1
1806	COG1448	TyrB	E	Aspartate/tyrosine/aromatic aminotransferase	P43336	phhC	Aromatic-amino-acid aminotransferase	17	0.697	PA0870	1	1	1	1	1	1	1	1	1	1	1	1	1	1	1	1	1
2224	COG2154	COG2154	H	Pterin-4a-carbinolamine dehydratase	B7UY63		Pterin carbinolamine dehydratase	17	0.619	PA0871	1	1	1	1	1	1	1	1	1	1	1	1	1	1	1	1	1
4618	COG3186	COG3186	E	Phenylalanine-4-hydroxylase	P43334	phhA	Phe-4-monooxygenase	17	0.640	PA0872	1	1	1	1	1	1	1	1	1	1	1	1	1	1	1	1	1
2722	COG3283	TyrR	KE	Transcriptional regulator of aromatic amino acids metabolism	U6AKT3		Phenylalanine hydroxylase transcriptional activator PhhR	17	0.681	PA0873	1	1	1	1	1	1	1	1	1	1	1	1	1	1	1	1	1
835					U6AHP8		Uncharacterized protein	17	0.573	PA0874	1	1	1	1	1	1	1	1	1	1	1	1	1	1	1	1	1
3358	COG1289	COG1289	S	Predicted membrane protein	U6AI36		Uncharacterized protein	17	0.687	PA0875	1	1	1	1	1	1	1	1	1	1	1	1	1	1	1	1	1
988	COG0583	LysR	K	Transcriptional regulator	U6AKA9		Putative transcriptional regulator LYSR-type	17	0.666	PA0876	1	1	1	1	1	1	1	1	1	1	1	1	1	1	1	1	1
944	COG0583	LysR	K	Transcriptional regulator	U6AKT8		Transcriptional regulator, LysR family	17	0.686	PA0877	1	1	1	1	1	1	1	1	1	1	1	1	1	1	1	1	1
970	COG3777	COG3777	S	Uncharacterized conserved protein	U6AIQ4		Uncharacterized protein	17	0.710	PA0878	1	1	1	1	1	1	1	1	1	1	1	1	1	1	1	1	1
2936	COG1960	CaiA	I	Acyl-CoA dehydrogenases	U6AHQ1		Butyryl-CoA dehydrogenase	17	0.662	PA0879	1	1	1	1	1	1	1	1	1	1	1	1	1	1	1	1	1
2897	COG0346	GloA	E	Lactoylglutathione lyase and related lyases	U6AI40		Biphenyl-2,3-diol 1,2-dioxygenase III-related protein	17	0.675	PA0880	1	1	1	1	1	1	1	1	1	1	1	1	1	1	1	1	1
1823	COG2079	PrpD	R	Uncharacterized protein involved in propionate catabolism	U6AKB2		MmgE/PrpD family protein	17	0.711	PA0881	1	1	1	1	1	1	1	1	1	1	1	1	1	1	1	1	1
1788	COG1804	CaiB	C	Predicted acyl-CoA transferases/carnitine dehydratase	U6AKU2		L-carnitine dehydratase/bile acid-inducible protein F	17	0.699	PA0882	1	1	1	1	1	1	1	1	1	1	1	1	1	1	1	1	1
499	COG2301	CitE	G	Citrate lyase beta subunit	U6AIQ8		Citrate lyase beta chain	17	0.716	PA0883	1	1	1	1	1	1	1	1	1	1	1	1	1	1	1	1	1
3528	COG1638	DctP	G	TRAP-type C4-dicarboxylate transport system, periplasmic component	U6AHQ7		TRAP-type C4-dicarboxylate transport system, periplasmic component	17	0.642	PA0884	1	1	1	1	1	1	1	1	1	1	1	1	1	1	1	1	1
1326	COG3090	DctM	G	TRAP-type C4-dicarboxylate transport system, small permease component	U6AI45		TRAP-type transport system, small permease component, predicted N-acetylneuraminate transporter	17	0.670	PA0885	1	1	1	1	1	1	1	1	1	1	1	1	1	1	1	1	1
11	COG1593	DctQ	G	TRAP-type C4-dicarboxylate transport system, large permease component	U6AKB8		TRAP-type C4-dicarboxylate transport system, large permease component	17	0.664	PA0886,PA5169	2	2	2	2	2	2	2	2	2	2	2	2	2	2	2	2	2
3070	COG0365	Acs	I	Acyl-coenzyme A synthetases/AMP-(fatty) acid ligases	Q9I558	acsA1	Acyl-activating enzyme 1	17	0.663	PA0887	1	1	1	1	1	1	1	1	1	1	1	1	1	1	1	1	1
2587	COG0834	HisJ	ET	ABC-type amino acid transport/signal transduction systems, periplasmic component/domain	U6AIR2		Arginine/ornithine ABC transporter, periplasmic arginine/ornithine binding protein	17	0.640	PA0888	1	1	1	1	1	1	1	1	1	1	1	1	1	1	1	1	1
2338	COG4215	ArtQ	E	ABC-type arginine transport system, permease component	U6AHR1		Arginine/ornithine ABC transporter, permease protein AotQ	17	0.659	PA0889	1	1	1	1	1	1	1	1	1	1	1	1	1	1	1	1	1
2337	COG4160	ArtM	E	ABC-type arginine/histidine transport system, permease component	U6AI48		Arginine/ornithine ABC transporter, permease protein AotM	17	0.648	PA0890	1	1	1	1	1	1	1	1	1	1	1	1	1	1	1	1	1
1844	COG3608	COG3608	R	Predicted deacylase	U6AKC2		Succinylglutamate desuccinylase/aspartoacylase	17	0.706	PA0891	1	1	1	1	1	1	1	1	1	1	1	1	1	1	1	1	1
1557	COG4598	HisP	E	ABC-type histidine transport system, ATPase component	O30506	aotP	Arginine/ornithine transport ATP-binding protein AotP	17	0.654	PA0892	1	1	1	1	1	1	1	1	1	1	1	1	1	1	1	1	1
1268	COG4977	COG4977	K	Transcriptional regulator containing an amidase domain and an AraC-type DNA-binding HTH domain	U6AIR5		Arginine pathway regulatory protein ArgR, repressor of arg regulon	17	0.678	PA0893	1	1	1	1	1	1	1	1	1	1	1	1	1	1	1	1	1
4830					V9TES4		Uncharacterized protein	16	0.674	PA0894	1	1	1	1	1	1	1	1	1	1	0	1	1	1	1	1	1
3112	COG4992	ArgD	E	Ornithine/acetylornithine aminotransferase	O30508	aruC	Succinylornithine transaminase/acetylornithine aminotransferase	17	0.673	PA0895	1	1	1	1	1	1	1	1	1	1	1	1	1	1	1	1	1
4200	COG3138	AstA	E	Arginine/ornithine N-succinyltransferase beta subunit	P80357	astA	AOST	17	0.652	PA0896	1	1	1	1	1	1	1	1	1	1	1	1	1	1	1	1	1
4201	COG3138	AstA	E	Arginine/ornithine N-succinyltransferase beta subunit	P80358	aruG	ARUAII	17	0.684	PA0897	1	1	1	1	1	1	1	1	1	1	1	1	1	1	1	1	1
1789	COG1012	PutA	C	NAD-dependent aldehyde dehydrogenases	O50174	astD	Succinylglutamic semialdehyde dehydrogenase	17	0.695	PA0898	1	1	1	1	1	1	1	1	1	1	1	1	1	1	1	1	1
4056	COG3724	AstB	E	Succinylarginine dihydrolase	O50175	astB	N-succinylarginine dihydrolase	17	0.655	PA0899	1	1	1	1	1	1	1	1	1	1	1	1	1	1	1	1	1
1476					U6AI59		Putative GTPases (G3E family)	17	0.629	PA0900	1	1	1	1	1	1	1	1	1	1	1	1	1	1	1	1	1
4453	COG2988	COG2988	E	Succinylglutamate desuccinylase	O50177	astE	Succinylglutamate desuccinylase	17	0.676	PA0901	1	1	1	1	1	1	1	1	1	1	1	1	1	1	1	1	1
4353	COG2008	GLY1	E	Threonine aldolase	U6AKW2		Low-specificity L-threonine aldolase	17	0.699	PA0902	1	1	1	1	1	1	1	1	1	1	1	1	1	1	1	1	1
4039	COG0013	AlaS	J	Alanyl-tRNA synthetase	Q9I553	alaS	Alanyl-tRNA synthetase	17	0.659	PA0903	1	1	1	1	1	1	1	1	1	1	1	1	1	1	1	1	1
3974	COG0527	LysC	E	Aspartokinases	O69077	lysC	Aspartate kinase	17	0.628	PA0904	1	1	1	1	1	1	1	1	1	1	1	1	1	1	1	1	1
3536	COG1551	CsrA	T	Carbon storage regulator (could also regulate swarming and quorum sensing)	B7UY29	csrA	Carbon storage regulator homolog	17	0.554	PA0905	1	1	1	1	1	1	1	1	1	1	1	1	1	1	1	1	1
2445	COG2932	COG2932	K	Predicted transcriptional regulator	U6AI63		Transcriptional regulator, Cro/CI family	17	0.650	PA0906	1	1	1	1	1	1	1	1	1	1	1	1	1	1	1	1	1
3172					U6AKD8		Uncharacterized protein	17	0.674	PA0907	1	1	1	1	1	1	1	1	1	1	1	1	1	1	1	1	1
151					V5T273		Uncharacterized protein	17	0.685	PA0908	1	1	1	1	1	1	1	1	1	1	1	1	1	1	1	1	1
209					U6AIS7		Uncharacterized protein	17	0.678	PA0909	1	1	1	1	1	1	1	1	1	1	1	1	1	1	1	1	1
1597					U6AHS7		Uncharacterized protein	17	0.673	PA0910	1	1	1	1	1	1	1	1	1	1	1	1	1	1	1	1	1
3370					U6AI68		Uncharacterized protein	17	0.634	PA0911	1	1	1	1	1	1	1	1	1	1	1	1	1	1	1	1	1
2781					U6AKE1		Uncharacterized protein	17	0.651	PA0912	1	1	1	1	1	1	1	1	1	1	1	1	1	1	1	1	1
4176	COG2239	MgtE	P	Mg/Co/Ni transporter MgtE (contains CBS domain)	U6AKW9		Magnesium transporter	17	0.633	PA0913	1	1	1	1	1	1	1	1	1	1	1	1	1	1	1	1	1
806					U6AIT0		Uncharacterized protein	17	0.682	PA0914	1	1	1	1	1	1	1	1	1	1	1	1	1	1	1	1	1
4437	COG4807	COG4807	S	Uncharacterized protein conserved in bacteria	V5T107		Uncharacterized protein	17	0.639	PA0915	1	1	1	1	1	1	1	1	1	1	1	1	1	1	1	1	1
2443	COG0621	MiaB	J	2-methylthioadenine synthetase	Q9I541	rimO	Ribosome maturation factor RimO	17	0.650	PA0916	1	1	1	1	1	1	1	1	1	1	1	1	1	1	1	1	1
4066	COG3158	Kup	P	K+ transporter	B7UY17	kup	Probable potassium transport system protein kup	17	0.658	PA0917	1	1	1	1	1	1	1	1	1	1	1	1	1	1	1	1	1
3421	COG3038	CybB	C	Cytochrome B561	U6AKX3		Cytochrome b561	17	0.634	PA0918	1	1	1	1	1	1	1	1	1	1	1	1	1	1	1	1	1
4347	COG3946	VirJ	U	Type IV secretory pathway, VirJ component	U6AIT5		Uncharacterized protein	17	0.674	PA0919	1	1	1	1	1	1	1	1	1	1	1	1	1	1	1	1	1
3662	COG2898	COG2898	S	Uncharacterized conserved protein	U6AHT7		Membrane protein, putative	17	0.687	PA0920	1	1	1	1	1	1	1	1	1	1	1	1	1	1	1	1	1
1710					U6AI77		Uncharacterized protein	17	0.661	PA0921	1	1	1	1	1	1	1	1	1	1	1	1	1	1	1	1	1
583					U6AKE8		Uncharacterized protein	17	0.629	PA0922	1	1	1	1	1	1	1	1	1	1	1	1	1	1	1	1	1
2684	COG0389	DinP	L	Nucleotidyltransferase/DNA polymerase involved in DNA repair	Q02I83	dinB	DNA polymerase IV	17	0.661	PA0923	1	1	1	1	1	1	1	1	1	1	1	1	1	1	1	1	1
4454	COG3083	COG3083	R	Predicted hydrolase of alkaline phosphatase superfamily	U6AIU0		Putative sulfatase	17	0.658	PA0924	1	1	1	1	1	1	1	1	1	1	1	1	1	1	1	1	1
1530	COG3187	HslJ	O	Heat shock protein	U6AHU3		Heat shock protein	17	0.674	PA0925	1	1	1	1	1	1	1	1	1	1	1	1	1	1	1	1	1
2656					U6AI82		Uncharacterized protein	17	0.660	PA0926	1	1	1	1	1	1	1	1	1	1	1	1	1	1	1	1	1
2387	COG1052	LdhA	CHR	Lactate dehydrogenase and related dehydrogenases	U6AKF2		D-lactate dehydrogenase	17	0.680	PA0927	1	1	1	1	1	1	1	1	1	1	1	1	1	1	1	1	1
3722	COG0642	BaeS	T	Signal transduction histidine kinase	U6AKY4		BarA sensory histidine kinase (VarS, GacS)	17	0.670	PA0928	1	1	1	1	1	1	1	1	1	1	1	1	1	1	1	1	1
1136	COG0745	OmpR	TK	Response regulators consisting of a CheY-like receiver domain and a winged-helix DNA-binding domain	U6AIU2		Two-component response regulator PfeR, enterobactin	17	0.664	PA0929	1	1	1	1	1	1	1	1	1	1	1	1	1	1	1	1	1
2494	COG0642	BaeS	T	Signal transduction histidine kinase	U6AHU8		Two-component sensor histidine kinase PfeS, enterobactin	17	0.684	PA0930	1	1	1	1	1	1	1	1	1	1	1	1	1	1	1	1	1
3958	COG4771	FepA	P	Outer membrane receptor for ferrienterochelin and colicins	U6AI85		TonB-dependent receptor	17	0.643	PA0931	1	1	1	1	1	1	1	1	1	1	1	1	1	1	1	1	1
3718	COG0031	CysK	E	Cysteine synthase	Q9I526	cysM	O-acetylserine sulfhydrylase B	17	0.657	PA0932	1	1	1	1	1	1	1	1	1	1	1	1	1	1	1	1	1
3815	COG2265	TrmA	J	SAM-dependent methyltransferases related to tRNA (uracil-5-)-methyltransferase	Q02I93	rlmD	23S rRNA(m5U1939)-methyltransferase	17	0.671	PA0933	1	1	1	1	1	1	1	1	1	1	1	1	1	1	1	1	1
3817	COG0317	SpoT	TK	Guanosine polyphosphate pyrophosphohydrolases/synthetases	U6AIU8		(P)ppGpp synthetase I, SpoT/RelA	17	0.645	PA0934	1	1	1	1	1	1	1	1	1	1	1	1	1	1	1	1	1
3961	COG3956	COG3956	R	Protein containing tetrapyrrole methyltransferase domain and MazG-like (predicted pyrophosphatase) domain	U6AHV1		Nucleoside triphosphate pyrophosphohydrolase MazG	17	0.645	PA0935	1	1	1	1	1	1	1	1	1	1	1	1	1	1	1	1	1
5298	COG3555	COG3555	O	Aspartyl/asparaginyl beta-hydroxylase and related dioxygenases	U6AI90		Fe(2+)/alpha-ketoglutarate-dependent dioxygenase LpxO	15	0.624	PA0936	1	1	1	0	1	1	1	1	1	1	1	1	1	0	1	1	1
4239	COG3122	COG3122	S	Uncharacterized protein conserved in bacteria	U6AKF9		Nucleoprotein/polynucleotide-associated enzyme	17	0.600	PA0937	1	1	1	1	1	1	1	1	1	1	1	1	1	1	1	1	1
3558	COG3765	WzzB	M	Chain length determinant protein	U6AKZ4		Regulator of length of O-antigen component of lipopolysaccharide chains	17	0.622	PA0938	1	1	1	1	1	1	1	1	1	1	1	1	1	1	1	1	1
4986	COG4568	Rof	K	Transcriptional antiterminator	U6AHV7		Rho-specific inhibitor of transcription termination (YaeO)	16	0.633	PA0939	1	1	1	1	1	1	1	1	1	1	0	1	1	1	1	1	1
2485					U6AI96		Uncharacterized protein	17	0.616	PA0940	1	1	1	1	1	1	1	1	1	1	1	1	1	1	1	1	1
872	COG0695	GrxC	O	Glutaredoxin and related proteins	U6AKG4		Uncharacterized protein	17	0.581	PA0941	1	1	1	1	1	1	1	1	1	1	1	1	1	1	1	1	1
2311	COG1846	MarR	K	Transcriptional regulators	U6AKZ9		Putative transcriptional regulator	17	0.636	PA0942	1	1	1	1	1	1	1	1	1	1	1	1	1	1	1	1	1
4090					U6AIV4		Uncharacterized protein	17	0.607	PA0943	1	1	1	1	1	1	1	1	1	1	1	1	1	1	1	1	1
3622	COG0299	PurN	F	Folate-dependent phosphoribosylglycinamide formyltransferase PurN	U6AHW0		Phosphoribosylglycinamide formyltransferase	17	0.647	PA0944	1	1	1	1	1	1	1	1	1	1	1	1	1	1	1	1	1
4235	COG0150	PurM	F	Phosphoribosylaminoimidazole (AIR) synthetase	Q9I513	purM	Phosphoribosyl-aminoimidazole synthetase	17	0.659	PA0945	1	1	1	1	1	1	1	1	1	1	1	1	1	1	1	1	1
2392	COG3249	COG3249	S	Uncharacterized protein conserved in bacteria	U6AKG9		Uncharacterized protein	17	0.676	PA0946	1	1	1	1	1	1	1	1	1	1	1	1	1	1	1	1	1
3847	COG0593	DnaA	L	ATPase involved in DNA replication initiation	U6AL03		Chromosomal replication initiator protein DnaA	17	0.610	PA0947	1	1	1	1	1	1	1	1	1	1	1	1	1	1	1	1	1
1716	COG3308	COG3308	S	Predicted membrane protein	U6AIV9		Uncharacterized protein	17	0.669	PA0948	1	1	1	1	1	1	1	1	1	1	1	1	1	1	1	1	1
2145	COG0655	WrbA	R	Multimeric flavodoxin WrbA	Q9I509		NAD(P)H:quinone oxidoreductase	17	0.673	PA0949	1	1	1	1	1	1	1	1	1	1	1	1	1	1	1	1	1
584	COG1393	ArsC	P	Arsenate reductase and related proteins, glutaredoxin family	U6AIA1		Arsenate reductase	17	0.653	PA0950	1	1	1	1	1	1	1	1	1	1	1	1	1	1	1	1	1
3806	COG1295	Rbn	S	Predicted membrane protein	B7UXY2		UPF0761 membrane protein PLES_43641	17	0.629	PA0951	1	1	1	1	1	1	1	1	1	1	1	1	1	1	1	1	1
3343					U6AL09		Uncharacterized protein	17	0.622	PA0952	1	1	1	1	1	1	1	1	1	1	1	1	1	1	1	1	1
3164	COG0526	TrxA	OC	Thiol-disulfide isomerase and thioredoxins	V5T0W9		Peroxiredoxin	17	0.639	PA0953	1	1	1	1	1	1	1	1	1	1	1	1	1	1	1	1	1
2140	COG1254	AcyP	C	Acylphosphatases	Q9I504	acyP	Acylphosphate phosphohydrolase	17	0.678	PA0954	1	1	1	1	1	1	1	1	1	1	1	1	1	1	1	1	1
3225					U6AIA6		Uncharacterized protein	17	0.648	PA0955	1	1	1	1	1	1	1	1	1	1	1	1	1	1	1	1	1
4406	COG0442	ProS	J	Prolyl-tRNA synthetase	Q02IB8	proS	Prolyl-tRNA synthetase	17	0.642	PA0956	1	1	1	1	1	1	1	1	1	1	1	1	1	1	1	1	1
2409	COG2050	PaaI	Q	Uncharacterized protein, possibly involved in aromatic compounds catabolism	U6AL12		Uncharacterized protein	17	0.632	PA0957	1	1	1	1	1	1	1	1	1	1	1	1	1	1	1	1	1
5364					U6AIW8		Outer membrane porin, OprD family	13	0.630	PA0958	0	0	1	1	1	1	1	1	0	1	1	1	1	0	1	1	1
3808	COG0537	Hit	FGR	Diadenosine tetraphosphate (Ap4A) hydrolase and other HIT family hydrolases	U6AHX9		Diadenosine tetraphosphate (Ap4A) hydrolase and other HIT family hydrolase	17	0.643	PA0959	1	1	1	1	1	1	1	1	1	1	1	1	1	1	1	1	1
251	COG2900	SlyX	S	Uncharacterized protein conserved in bacteria	Q02IC2	slyX	Protein SlyX homolog	17	0.614	PA0960	1	1	1	1	1	1	1	1	1	1	1	1	1	1	1	1	1
3023	COG0783	Dps	P	DNA-binding ferritin-like protein (oxidative damage protectant)	U6AL17		Non-specific DNA-binding protein Dps / Iron-binding ferritin-like antioxidant protein / Ferroxidase	17	0.631	PA0962	1	1	1	1	1	1	1	1	1	1	1	1	1	1	1	1	1
4342	COG0173	AspS	J	Aspartyl-tRNA synthetase	Q51422	aspS	Aspartyl-tRNA synthetase	17	0.643	PA0963	1	1	1	1	1	1	1	1	1	1	1	1	1	1	1	1	1
3309	COG0217	COG0217	S	Uncharacterized conserved protein	Q51423	pmpR	Transcriptional regulatory protein PmpR	17	0.618	PA0964	1	1	1	1	1	1	1	1	1	1	1	1	1	1	1	1	1
2735	COG0817	RuvC	L	Holliday junction resolvasome, endonuclease subunit	Q51424	ruvC	Holliday junction resolvase RuvC	17	0.650	PA0965	1	1	1	1	1	1	1	1	1	1	1	1	1	1	1	1	1
1902	COG0632	RuvA	L	Holliday junction resolvasome, DNA-binding subunit	A6VA06	ruvA	Holliday junction ATP-dependent DNA helicase RuvA	17	0.619	PA0966	1	1	1	1	1	1	1	1	1	1	1	1	1	1	1	1	1
4220	COG2255	RuvB	L	Holliday junction resolvasome, helicase subunit	Q02IC9	ruvB	Holliday junction ATP-dependent DNA helicase RuvB	17	0.636	PA0967	1	1	1	1	1	1	1	1	1	1	1	1	1	1	1	1	1
2998	COG0824	FcbC	R	Predicted thioesterase	U6AIX8		4-hydroxybenzoyl-CoA thioesterase family active site protein	17	0.613	PA0968	1	1	1	1	1	1	1	1	1	1	1	1	1	1	1	1	1
3293	COG0811	TolQ	U	Biopolymer transport proteins	P50598	tolQ	Protein TolQ	17	0.635	PA0969	1	1	1	1	1	1	1	1	1	1	1	1	1	1	1	1	1
2852	COG0848	ExbD	U	Biopolymer transport protein	P50599	tolR	Protein TolR	17	0.583	PA0970	1	1	1	1	1	1	1	1	1	1	1	1	1	1	1	1	1
4428	COG0810	TonB	M	Periplasmic protein TonB, links inner and outer membranes	P50600	tolA	Protein TolA	17	0.610	PA0971	1	1	1	1	1	1	1	1	1	1	1	1	1	1	1	1	1
4311	COG0823	TolB	U	Periplasmic component of the Tol biopolymer transport system	P50601	tolB	Protein TolB	17	0.630	PA0972	1	1	1	1	1	1	1	1	1	1	1	1	1	1	1	1	1
3027	COG2885	OmpA	M	Outer membrane protein and related peptidoglycan-associated (lipo)proteins	Q9I4Z4	pal	Peptidoglycan-associated lipoprotein	17	0.627	PA0973	1	1	1	1	1	1	1	1	1	1	1	1	1	1	1	1	1
3613	COG1729	COG1729	S	Uncharacterized protein conserved in bacteria	U6AHZ2		TPR repeat containing exported protein Putative periplasmic protein contains a protein prenylyltransferase domain	17	0.642	PA0974	1	1	1	1	1	1	1	1	1	1	1	1	1	1	1	1	1
3464	COG0602	NrdG	O	Organic radical activating enzymes	U6AIC3	queE	Queuosine biosynthesis protein QueE	17	0.619	PA0975	1	1	1	1	1	1	1	1	1	1	1	1	1	1	1	1	1
2654	COG0603	COG0603	R	Predicted PP-loop superfamily ATPase	Q9I4Z2	queC	Queuosine biosynthesis protein QueC	17	0.633	PA0976	1	1	1	1	1	1	1	1	1	1	1	1	1	1	1	1	1
4	COG2801	Tra5	L	Transposase and inactivated derivatives	A6V948		Uncharacterized protein	15	0.625	PA0978,PA1938	3	2	1	7	1	1	1	0	7	3	8	0	2	1	2	2	6
1	COG2963	COG2963	L	Transposase and inactivated derivatives	U6A9D2		Transposase IS3/IS911	15	0.595	PA0979,PA1937	4	3	3	7	1	1	1	0	7	5	6	0	2	3	3	2	7
5681					Q02IE4		Putative uncharacterized protein	8	0.454	PA0981	1	1	1	1	0	0	0	0	1	0	0	0	1	0	1	1	0
5088	COG1651	DsbG	O	Protein-disulfide isomerase	V5T389		Protein-disulfide isomerase	14	0.617	PA0982	2	2	1	1	0	0	0	1	1	1	1	1	1	1	1	1	1
6384	COG2963	COG2963	L	Transposase and inactivated derivatives	Q9I4Y6		Uncharacterized protein	3	0.566	PA0983	1	1	0	0	0	0	0	0	0	0	0	0	1	0	0	0	0
5816	COG1196	Smc	D	Chromosome segregation ATPases	Q9I4Y4	pyoS5	Pyocin S5	4	0.465	PA0985	2	2	0	0	0	0	0	0	0	0	0	0	1	0	0	1	0
23	COG2963	COG2963	L	Transposase and inactivated derivatives	A6V493		Uncharacterized protein	15	0.572	PA0986	2	2	1	1	3	3	1	1	4	0	1	1	1	2	6	2	0
29	COG2801	Tra5	L	Transposase and inactivated derivatives	U6AHK7		Transposase	13	0.612	PA0987	2	2	1	0	3	3	1	1	3	1	0	0	1	1	6	2	0
5122	COG0824	FcbC	R	Predicted thioesterase	V5T209		Thioesterase	16	0.615	PA0988	1	1	1	1	1	1	1	1	1	1	0	1	1	1	1	1	1
3891					U6AIJ1		Uncharacterized protein	17	0.604	PA0989	1	1	1	1	1	1	1	1	1	1	1	1	1	1	1	1	1
5104	COG1051	COG1051	F	ADP-ribose pyrophosphatase	U6AKS7		Mutator MutT protein	16	0.613	PA0990	1	1	1	1	1	1	1	1	1	1	0	1	1	1	1	1	1
3686	COG3539	FimA	NU	P pilus assembly protein, pilin FimA	U6ALA4		Fimbrial protein	17	0.585	PA0992	1	1	1	1	1	1	1	1	1	1	1	1	1	1	1	1	1
5189	COG3121	FimC	NU	P pilus assembly protein, chaperone PapD	I6S2L5		Chaperone CupC2	16	0.525	PA0993	1	1	1	1	1	1	1	1	1	1	0	1	1	1	1	1	1
3579	COG3188	FimD	NU	P pilus assembly protein, porin PapC	U6AJ57		Outer membrane usher protein FIMD	17	0.597	PA0994	1	1	1	1	1	1	1	1	1	1	1	1	1	1	1	1	1
2972	COG0350	Ada	L	Methylated DNA-protein cysteine methyltransferase	U6AI88		O-6-methylguanine-DNA-alkyltransferase	17	0.598	PA0995	1	1	1	1	1	1	1	1	1	1	1	1	1	1	1	1	1
3345	COG0365	Acs	I	Acyl-coenzyme A synthetases/AMP-(fatty) acid ligases	Q9I4X3	pqsA	Anthranilate--CoA ligase	17	0.663	PA0996	1	1	1	1	1	1	1	1	1	1	1	1	1	1	1	1	1
2743	COG0332	FabH	I	3-oxoacyl-[acyl-carrier-protein] synthase III	U6AKT1		PQS biosynthesis protein PqsB, 3-oxoacyl-[acyl-carrier-protein] synthase III-like protein	17	0.664	PA0997	1	1	1	1	1	1	1	1	1	1	1	1	1	1	1	1	1
2925	COG0332	FabH	I	3-oxoacyl-[acyl-carrier-protein] synthase III	U6ALA9		PQS biosynthesis protein PqsC, 3-oxoacyl-[acyl-carrier-protein] synthase III-like protein	17	0.645	PA0998	1	1	1	1	1	1	1	1	1	1	1	1	1	1	1	1	1
1906	COG0332	FabH	I	3-oxoacyl-[acyl-carrier-protein] synthase III	P20582	pqsD	Beta-ketoacyl-ACP synthase III	17	0.673	PA0999	1	1	1	1	1	1	1	1	1	1	1	1	1	1	1	1	1
2714	COG0491	GloB	R	Zn-dependent hydrolases, including glyoxylases	P20581		Uncharacterized protein PA1000	17	0.679	PA1000	1	1	1	1	1	1	1	1	1	1	1	1	1	1	1	1	1
1096	COG0147	TrpE	EH	Anthranilate/para-aminobenzoate synthases component I	P09785	phnA	Anthranilate synthase component 1, pyocyanine specific	17	0.681	PA1001	1	1	1	1	1	1	1	1	1	1	1	1	1	1	1	1	1
774	COG0512	PabA	EH	Anthranilate/para-aminobenzoate synthases component II	P09786	phnB	Anthranilate synthase, glutamine amidotransferase component	17	0.678	PA1002	1	1	1	1	1	1	1	1	1	1	1	1	1	1	1	1	1
2316	COG0583	LysR	K	Transcriptional regulator	U6ALB3		Multiple virulence factor regulator MvfR/PqsR	17	0.626	PA1003	1	1	1	1	1	1	1	1	1	1	1	1	1	1	1	1	1
3708	COG0379	NadA	H	Quinolinate synthase	Q02IG9	nadA	Quinolinate synthase A	17	0.662	PA1004	1	1	1	1	1	1	1	1	1	1	1	1	1	1	1	1	1
1658	COG4783	COG4783	R	Putative Zn-dependent protease, contains TPR repeats	U6AI97		Exported zinc metalloprotease YfgC	17	0.662	PA1005	1	1	1	1	1	1	1	1	1	1	1	1	1	1	1	1	1
1742	COG0425	SirA	O	Predicted redox protein, regulator of disulfide bond formation	U6AIK5		Rhodanese-like domain protein	17	0.639	PA1006	1	1	1	1	1	1	1	1	1	1	1	1	1	1	1	1	1
3920	COG0628	yhhT	R	Predicted permease	U6AKU3		Putative permease PerM (YfgO)	17	0.640	PA1007	1	1	1	1	1	1	1	1	1	1	1	1	1	1	1	1	1
4538	COG1225	Bcp	O	Peroxiredoxin	U6ALB7		Thiol peroxidase, Bcp-type	17	0.631	PA1008	1	1	1	1	1	1	1	1	1	1	1	1	1	1	1	1	1
2154	COG2716	GcvR	E	Glycine cleavage system regulatory protein	U6AJ70		Glycine cleavage system transcriptional antiactivator GcvR	17	0.659	PA1009	1	1	1	1	1	1	1	1	1	1	1	1	1	1	1	1	1
3554	COG0329	DapA	EM	Dihydrodipicolinate synthase/N-acetylneuraminate lyase	Q9I4W3	dapA	4-hydroxy-tetrahydrodipicolinate synthase	17	0.666	PA1010	1	1	1	1	1	1	1	1	1	1	1	1	1	1	1	1	1
3660	COG3317	NlpB	M	Uncharacterized lipoprotein	U6AIL0		Outer membrane protein NlpB, lipoprotein component of the protein assembly complex (Forms a complex with YaeT, YfiO, and YfgL) Lipoprotein-34	17	0.667	PA1011	1	1	1	1	1	1	1	1	1	1	1	1	1	1	1	1	1
4558	COG1235	PhnP	R	Metal-dependent hydrolases of the beta-lactamase superfamily I	U6AKU7		Metal-dependent hydrolases of the beta-lactamase superfamily I	17	0.648	PA1012	1	1	1	1	1	1	1	1	1	1	1	1	1	1	1	1	1
3566	COG0152	PurC	F	Phosphoribosylaminoimidazolesuccinocarboxamide (SAICAR) synthase	Q02IH8	purC	SAICAR synthetase	17	0.601	PA1013	1	1	1	1	1	1	1	1	1	1	1	1	1	1	1	1	1
5075	COG0463	WcaA	M	Glycosyltransferases involved in cell wall biogenesis	U6AJ76		Alpha-1,6-rhamnosyltransferase-like protein	16	0.608	PA1014	1	1	1	1	1	1	1	1	1	1	0	1	1	1	1	1	1
5067	COG1414	IclR	K	Transcriptional regulator	U6AIA7		Transcriptional regulator, IclR family	16	0.667	PA1015	1	1	1	0	1	1	1	1	1	1	1	1	1	1	1	1	1
3731	COG0183	PaaJ	I	Acetyl-CoA acetyltransferase	U6AKV3		Acetyl-CoA acetyltransferase	17	0.682	PA1016	1	1	1	1	1	1	1	1	1	1	1	1	1	1	1	1	1
696	COG1042	COG1042	C	Acyl-CoA synthetase (NDP forming)	U6ALC7		Protein acetyltransferase	17	0.695	PA1017	1	1	1	1	1	1	1	1	1	1	1	1	1	1	1	1	1
4852	COG2030	MaoC	I	Acyl dehydratase	U6AJ81		MaoC-like dehydratase	16	0.701	PA1018	1	1	1	1	1	1	1	1	1	1	1	1	1	1	0	1	1
1783	COG2814	AraJ	G	Arabinose efflux permease	U6AIB1		Sialic acid transporter (Permease) NanT	17	0.681	PA1019	1	1	1	1	1	1	1	1	1	1	1	1	1	1	1	1	1
1072	COG1960	CaiA	I	Acyl-CoA dehydrogenases	U6AKV9		Acyl-CoA dehydrogenase, short-chain specific	17	0.710	PA1020	1	1	1	1	1	1	1	1	1	1	1	1	1	1	1	1	1
845	COG1024	CaiD	I	Enoyl-CoA hydratase/carnithine racemase	U6ALD1		Enoyl-CoA hydratase	17	0.710	PA1021	1	1	1	1	1	1	1	1	1	1	1	1	1	1	1	1	1
2942	COG1960	CaiA	I	Acyl-CoA dehydrogenases	U6AJ86		Putative acyl-CoA dehydrogenase	17	0.663	PA1022	1	1	1	1	1	1	1	1	1	1	1	1	1	1	1	1	1
2105	COG1028	FabG	IQR	Dehydrogenases with different specificities (related to short-chain alcohol dehydrogenases)	U6AIB5		Dehydrogenases with different specificities (Short-chain alcohol dehydrogenases-like protein)	17	0.663	PA1023	1	1	1	1	1	1	1	1	1	1	1	1	1	1	1	1	1
1082	COG2070	COG2070	R	Dioxygenases related to 2-nitropropane dioxygenase	Q9I4V0		Nitroalkane oxidase	17	0.693	PA1024	1	1	1	1	1	1	1	1	1	1	1	1	1	1	1	1	1
4813					U6AKW3		Tricarboxylate porin OpdH	16	0.648	PA1025	1	1	1	1	1	1	1	1	1	1	0	1	1	1	1	1	1
2141	COG0782	COG0782	K	Transcription elongation factor	U6ALD7		GreA/GreB family elongation factor	17	0.673	PA1026	1	1	1	1	1	1	1	1	1	1	1	1	1	1	1	1	1
2366	COG1012	PutA	C	NAD-dependent aldehyde dehydrogenases	U6AJ90		L-pipecolate dehydrogenase	17	0.681	PA1027	1	1	1	1	1	1	1	1	1	1	1	1	1	1	1	1	1
3380	COG0665	DadA	E	Glycine/D-amino acid oxidases (deaminating)	U6AIB8		L-pipecolate oxidase	17	0.681	PA1028	1	1	1	1	1	1	1	1	1	1	1	1	1	1	1	1	1
1739	COG1396	HipB	K	Predicted transcriptional regulators	U6AIN1		Uncharacterized protein	17	0.664	PA1029	1	1	1	1	1	1	1	1	1	1	1	1	1	1	1	1	1
2646					U6AKW8		Uncharacterized protein	17	0.652	PA1030	1	1	1	1	1	1	1	1	1	1	1	1	1	1	1	1	1
3130	COG1322	COG1322	S	Uncharacterized protein conserved in bacteria	Q9I4U3	rmuC	DNA recombination protein RmuC homolog	17	0.659	PA1031	1	1	1	1	1	1	1	1	1	1	1	1	1	1	1	1	1
3145	COG2366	COG2366	R	Protein related to penicillin acylase	Q9I4U2	quiP	Acyl-homoserine lactone acylase QuiP subunit beta	17	0.671	PA1032	1	1	1	1	1	1	1	1	1	1	1	1	1	1	1	1	1
2032	COG0625	Gst	O	Glutathione S-transferase	U6AIC1		Glutathione S-transferase	17	0.636	PA1033	1	1	1	1	1	1	1	1	1	1	1	1	1	1	1	1	1
651	COG0653	SecA	U	Preprotein translocase subunit SecA (ATPase, RNA helicase)	V5T064		Zinc chelation protein SecC	17	0.607	PA1034	1	1	1	1	1	1	1	1	1	1	1	1	1	1	1	1	1
3191	COG5608	COG5608	S	Conserved secreted protein	V5T1W5		Uncharacterized protein	17	0.582	PA1035	1	1	1	1	1	1	1	1	1	1	1	1	1	1	1	1	1
1572					I6RQ74		Uncharacterized protein	17	0.695	PA1036	1	1	1	1	1	1	1	1	1	1	1	1	1	1	1	1	1
2150	COG2860	COG2860	S	Predicted membrane protein	U6ALE5		Putative membrane protein	17	0.646	PA1037	1	1	1	1	1	1	1	1	1	1	1	1	1	1	1	1	1
200					U6AJA2		Uncharacterized protein	17	0.642	PA1038	1	1	1	1	1	1	1	1	1	1	1	1	1	1	1	1	1
1537	COG3012	COG3012	S	Uncharacterized protein conserved in bacteria	Q9I4T5		UPF0225 protein PA1039	17	0.686	PA1039	1	1	1	1	1	1	1	1	1	1	1	1	1	1	1	1	1
2780					U6AIP1		Uncharacterized protein	17	0.663	PA1040	1	1	1	1	1	1	1	1	1	1	1	1	1	1	1	1	1
3504	COG2885	OmpA	M	Outer membrane protein and related peptidoglycan-associated (lipo)proteins	U6AKY2		Outer membrane protein A	17	0.656	PA1041	1	1	1	1	1	1	1	1	1	1	1	1	1	1	1	1	1
892	COG3776	COG3776	S	Predicted membrane protein	U6ALF0		Uncharacterized protein	17	0.610	PA1042	1	1	1	1	1	1	1	1	1	1	1	1	1	1	1	1	1
1367					U6AJA7		Collagen pro alpha-chain	17	0.699	PA1043	1	1	1	1	1	1	1	1	1	1	1	1	1	1	1	1	1
1497	COG5615	COG5615	S	Predicted integral membrane protein	U6AID2		Uncharacterized protein	17	0.686	PA1044	1	1	1	1	1	1	1	1	1	1	1	1	1	1	1	1	1
4448	COG1199	DinG	KL	Rad3-related DNA helicases	U6AIP6		ATP-dependent helicase DinG/Rad3	17	0.674	PA1045	1	1	1	1	1	1	1	1	1	1	1	1	1	1	1	1	1
5358					U6AKY7		Hydrolase, putative	14	0.692	PA1046	0	0	1	1	1	1	1	1	1	1	0	1	1	1	1	1	1
4035	COG1680	AmpC	V	Beta-lactamase class C and other penicillin binding proteins	U6ALF4		Putative esterase	17	0.688	PA1047	1	1	1	1	1	1	1	1	1	1	1	1	1	1	1	1	1
2948	COG2885	OmpA	M	Outer membrane protein and related peptidoglycan-associated (lipo)proteins	U6AJB3		OmpA family protein	17	0.661	PA1048	1	1	1	1	1	1	1	1	1	1	1	1	1	1	1	1	1
772	COG0259	PdxH	H	Pyridoxamine-phosphate oxidase	Q02IL5	pdxH	Pyridoxal 5'-phosphate synthase	17	0.694	PA1049	1	1	1	1	1	1	1	1	1	1	1	1	1	1	1	1	1
1446	COG3835	CdaR	KT	Sugar diacid utilization regulator	U6AIQ1		Sugar diacid utilization regulator SdaR	17	0.705	PA1050	1	1	1	1	1	1	1	1	1	1	1	1	1	1	1	1	1
2671	COG2610	GntT	GE	H+/gluconate symporter and related permeases	U6AKZ2		D-glycerate transporter (Predicted)	17	0.662	PA1051	1	1	1	1	1	1	1	1	1	1	1	1	1	1	1	1	1
1792	COG1929	COG1929	G	Glycerate kinase	U6ALF7		Glycerate kinase	17	0.732	PA1052	1	1	1	1	1	1	1	1	1	1	1	1	1	1	1	1	1
1562	COG3133	SlyB	M	Outer membrane lipoprotein	U6AIE0		Outer membrane lipoprotein, putative	17	0.688	PA1053	1	1	1	1	1	1	1	1	1	1	1	1	1	1	1	1	1
4326	COG1009	NuoL	CP	NADH:ubiquinone oxidoreductase subunit 5 (chain L)/Multisubunit Na+/H+ antiporter, MnhA subunit	U6AKZ6		Na(+) H(+) antiporter subunit A / Na(+) H(+) antiporter subunit B	17	0.672	PA1054	1	1	1	1	1	1	1	1	1	1	1	1	1	1	1	1	1
562	COG1006	MnhC	P	Multisubunit Na+/H+ antiporter, MnhC subunit	U6ALG1		Na(+) H(+) antiporter subunit C	17	0.678	PA1055	1	1	1	1	1	1	1	1	1	1	1	1	1	1	1	1	1
1694	COG0651	HyfB	CP	Formate hydrogenlyase subunit 3/Multisubunit Na+/H+ antiporter, MnhD subunit	U6AJC4		Na(+) H(+) antiporter subunit D	17	0.688	PA1056	1	1	1	1	1	1	1	1	1	1	1	1	1	1	1	1	1
2796	COG1863	MnhE	P	Multisubunit Na+/H+ antiporter, MnhE subunit	U6AIE5		Na(+) H(+) antiporter subunit E	17	0.642	PA1057	1	1	1	1	1	1	1	1	1	1	1	1	1	1	1	1	1
979	COG2212	MnhF	P	Multisubunit Na+/H+ antiporter, MnhF subunit	U6AIR1		Na(+) H(+) antiporter subunit F	17	0.670	PA1058	1	1	1	1	1	1	1	1	1	1	1	1	1	1	1	1	1
1301	COG1320	MnhG	P	Multisubunit Na+/H+ antiporter, MnhG subunit	U6AL01		Na(+) H(+) antiporter subunit G	17	0.649	PA1059	1	1	1	1	1	1	1	1	1	1	1	1	1	1	1	1	1
458	COG0697	RhaT	GER	Permeases of the drug/metabolite transporter (DMT) superfamily	U6ALG7		Permease of the drug/metabolite transporter (DMT) superfamily	17	0.681	PA1060	1	1	1	1	1	1	1	1	1	1	1	1	1	1	1	1	1
4030	COG0031	CysK	E	Cysteine synthase	U6AJC9		Cysteine synthase	17	0.676	PA1061	1	1	1	1	1	1	1	1	1	1	1	1	1	1	1	1	1
1604	COG0456	RimI	R	Acetyltransferases	U6AIF0		Histone acetyltransferase HPA2-related acetyltransferase	17	0.674	PA1062	1	1	1	1	1	1	1	1	1	1	1	1	1	1	1	1	1
893					U6AIR6		Uncharacterized protein	17	0.643	PA1063	1	1	1	1	1	1	1	1	1	1	1	1	1	1	1	1	1
2988	COG3650	COG3650	S	Predicted membrane protein	U6AL06		Lipoprotein, putative	17	0.665	PA1064	1	1	1	1	1	1	1	1	1	1	1	1	1	1	1	1	1
2428	COG3189	COG3189	S	Uncharacterized conserved protein	U6ALH2		Uncharacterized protein	17	0.674	PA1065	1	1	1	1	1	1	1	1	1	1	1	1	1	1	1	1	1
2166	COG1028	FabG	IQR	Dehydrogenases with different specificities (related to short-chain alcohol dehydrogenases)	U6AJD4		Short chain dehydrogenase	17	0.673	PA1066	1	1	1	1	1	1	1	1	1	1	1	1	1	1	1	1	1
918	COG0583	LysR	K	Transcriptional regulator	U6AIF6		Transcriptional regulator, LysR family	17	0.693	PA1067	1	1	1	1	1	1	1	1	1	1	1	1	1	1	1	1	1
5179	COG0326	HtpG	O	Molecular chaperone, HSP90 family	U6AIS0		Putative heat shock protein (Hsp90 family)	16	0.688	PA1068	1	1	1	1	1	1	1	1	1	1	1	1	1	0	1	1	1
4420	COG3118	COG3118	O	Thioredoxin domain-containing protein	U6AL13		TPR repeat protein	17	0.684	PA1069	1	1	1	1	1	1	1	1	1	1	1	1	1	1	1	1	1
2393	COG0410	LivF	E	ABC-type branched-chain amino acid transport systems, ATPase component	P21630	braG	High-affinity branched-chain amino acid transport ATP-binding protein BraG	17	0.645	PA1070	1	1	1	1	1	1	1	1	1	1	1	1	1	1	1	1	1
2810	COG0411	LivG	E	ABC-type branched-chain amino acid transport systems, ATPase component	P21629	braF	High-affinity branched-chain amino acid transport ATP-binding protein BraF	17	0.652	PA1071	1	1	1	1	1	1	1	1	1	1	1	1	1	1	1	1	1
3896	COG4177	LivM	E	ABC-type branched-chain amino acid transport system, permease component	P21628	braE	High-affinity branched-chain amino acid transport system permease protein BraE	17	0.658	PA1072	1	1	1	1	1	1	1	1	1	1	1	1	1	1	1	1	1
3712	COG0559	LivH	E	Branched-chain amino acid ABC-type transport system, permease components	P21627	braD	High-affinity branched-chain amino acid transport system permease protein BraD	17	0.631	PA1073	1	1	1	1	1	1	1	1	1	1	1	1	1	1	1	1	1
3882	COG0683	LivK	E	ABC-type branched-chain amino acid transport systems, periplasmic component	P21175	braC	Leucine-, isoleucine-, valine-, threonine-, and alanine-binding protein	17	0.641	PA1074	1	1	1	1	1	1	1	1	1	1	1	1	1	1	1	1	1
2892	COG5626	COG5626	S	Uncharacterized conserved small protein	U6AJE5		Uncharacterized protein	17	0.667	PA1075	1	1	1	1	1	1	1	1	1	1	1	1	1	1	1	1	1
2064					U6AIG5		Uncharacterized protein	17	0.625	PA1076	1	1	1	1	1	1	1	1	1	1	1	1	1	1	1	1	1
974	COG1815	FlgB	N	Flagellar basal body protein	U6AIS8		Flagellar basal body rod protein FlgB	17	0.630	PA1077	1	1	1	1	1	1	1	1	1	1	1	1	1	1	1	1	1
2070	COG1558	FlgC	N	Flagellar basal body rod protein	U6AL23		Flagellar basal-body rod protein FlgC	17	0.626	PA1078	1	1	1	1	1	1	1	1	1	1	1	1	1	1	1	1	1
4309	COG1843	FlgD	N	Flagellar hook capping protein	U6ALI7		Flagellar basal-body rod modification protein FlgD	17	0.630	PA1079	1	1	1	1	1	1	1	1	1	1	1	1	1	1	1	1	1
4204	COG1749	FlgE	N	Flagellar hook protein FlgE	U6AJE9		Flagellar hook protein FlgE	17	0.648	PA1080	1	1	1	1	1	1	1	1	1	1	1	1	1	1	1	1	1
3706	COG4787	FlgF	N	Flagellar basal body rod protein	U6AIG9		Flagellar basal-body rod protein FlgF	17	0.648	PA1081	1	1	1	1	1	1	1	1	1	1	1	1	1	1	1	1	1
3539	COG4786	FlgG	N	Flagellar basal body rod protein	U6AIT4		Flagellar basal-body rod protein FlgG	17	0.646	PA1082	1	1	1	1	1	1	1	1	1	1	1	1	1	1	1	1	1
4684	COG2063	FlgH	N	Flagellar basal body L-ring protein	A6V9B2	flgH	Basal body L-ring protein	17	0.667	PA1083	1	1	1	1	1	1	1	1	1	1	1	1	1	1	1	1	1
3245	COG1706	FlgI	N	Flagellar basal-body P-ring protein	A6V9B1	flgI	Basal body P-ring protein	17	0.678	PA1084	1	1	1	1	1	1	1	1	1	1	1	1	1	1	1	1	1
3234	COG1705	FlgJ	NU	Muramidase (flagellum-specific)	Q9I4P4	flgJ	Muramidase FlgJ	17	0.676	PA1085	1	1	1	1	1	1	1	1	1	1	1	1	1	1	1	1	1
4162	COG1256	FlgK	N	Flagellar hook-associated protein	U6AIH3		Flagellar hook-associated protein FlgK	17	0.651	PA1086	1	1	1	1	1	1	1	1	1	1	1	1	1	1	1	1	1
5745	COG1344	FlgL	N	Flagellin and related hook-associated proteins	I6S279	flgL	Flagellar hook-associated protein FlgL	7	0.633	PA1087	1	1	0	1	1	1	0	0	0	0	0	0	1	0	0	1	0
5768	COG4106	Tam	R	Trans-aconitate methyltransferase	I6SME0		Uncharacterized protein	7	0.639	PA1088	1	1	0	1	1	1	0	0	0	0	0	0	1	0	0	1	0
5767	COG0560	SerB	E	Phosphoserine phosphatase	I6SWB8		Uncharacterized protein	7	0.645	PA1089	1	1	0	1	1	1	0	0	0	0	0	0	1	0	0	1	0
5769	COG1213	COG1213	M	Predicted sugar nucleotidyltransferases	I6RQ22		Putative sugar nucleotidyltransferase	7	0.637	PA1090	1	1	0	1	1	1	0	0	0	0	0	0	1	0	0	1	0
5759	COG1887	TagB	M	Putative glycosyl/glycerophosphate transferases involved in teichoic acid biosynthesis TagF/TagB/EpsJ/RodC	I6T0L2		Flagellar glycosyl transferase, FgtA	7	0.688	PA1091	1	1	0	1	1	1	0	0	0	0	0	0	1	0	0	1	0
5723	COG1344	FlgL	N	Flagellin and related hook-associated proteins	P72151	fliC	B-type flagellin	7	0.631	PA1092	1	1	0	1	1	1	0	0	0	0	0	0	1	0	0	1	0
5726	COG1334	FlaG	N	Uncharacterized flagellar protein FlaG	I6SMD5		Uncharacterized protein	7	0.613	PA1093	1	1	0	1	1	1	0	0	0	0	0	0	1	0	0	1	0
5724	COG1345	FliD	N	Flagellar capping protein	Q9K3C5	fliD	Flagellar cap protein	7	0.615	PA1094	1	1	0	1	1	1	0	0	0	0	0	0	1	0	0	1	0
5743	COG1516	FliS	NUO	Flagellin-specific chaperone FliS	Q9I4N6	fliS	B-type flagellar protein FliS	7	0.598	PA1095	1	1	0	1	1	1	0	0	0	0	0	0	1	0	0	1	0
5704					I6T0K8		Uncharacterized protein	7	0.606	PA1096	1	1	0	1	1	1	0	0	0	0	0	0	1	0	0	1	0
2725	COG2204	AtoC	T	Response regulator containing CheY-like receiver, AAA-type ATPase, and DNA-binding domains	U6AIV8		Flagellar regulatory protein FleQ	17	0.657	PA1097	1	1	1	1	1	1	1	1	1	1	1	1	1	1	1	1	1
4364	COG0642	BaeS	T	Signal transduction histidine kinase	U6AL54		Flagellar sensor histidine kinase FleS	17	0.691	PA1098	1	1	1	1	1	1	1	1	1	1	1	1	1	1	1	1	1
1689	COG2204	AtoC	T	Response regulator containing CheY-like receiver, AAA-type ATPase, and DNA-binding domains	U6ALL6		Flagellar regulatory protein FleQ	17	0.697	PA1099	1	1	1	1	1	1	1	1	1	1	1	1	1	1	1	1	1
4184	COG1677	FliE	NU	Flagellar hook-basal body protein	Q02IR7	fliE	Flagellar hook-basal body complex protein FliE	17	0.612	PA1100	1	1	1	1	1	1	1	1	1	1	1	1	1	1	1	1	1
2990	COG1766	fliF	NU	Flagellar biosynthesis/type III secretory pathway lipoprotein	Q51463	fliF	Flagellar M-ring protein	17	0.674	PA1101	1	1	1	1	1	1	1	1	1	1	1	1	1	1	1	1	1
4251	COG1536	FliG	N	Flagellar motor switch protein	Q51464	fliG	Flagellar motor switch protein FliG	17	0.645	PA1102	1	1	1	1	1	1	1	1	1	1	1	1	1	1	1	1	1
2151	COG1317	FliH	NU	Flagellar biosynthesis/type III secretory pathway protein	U6AL59		Flagellar assembly protein FliH	17	0.675	PA1103	1	1	1	1	1	1	1	1	1	1	1	1	1	1	1	1	1
2455	COG1157	FliI	NU	Flagellar biosynthesis/type III secretory pathway ATPase	Q9I4N1	fliI	Flagellum-specific ATP synthase	17	0.695	PA1104	1	1	1	1	1	1	1	1	1	1	1	1	1	1	1	1	1
2059	COG2882	FliJ	NUO	Flagellar biosynthesis chaperone	U6AJI7		Flagellar protein FliJ	17	0.678	PA1105	1	1	1	1	1	1	1	1	1	1	1	1	1	1	1	1	1
4549					U6AIK2		Uncharacterized protein	17	0.664	PA1106	1	1	1	1	1	1	1	1	1	1	1	1	1	1	1	1	1
5064	COG2199	COG2199	T	FOG: GGDEF domain	U6AIW9		GGDEF domain protein	16	0.664	PA1107	1	1	1	1	1	1	1	1	1	1	0	1	1	1	1	1	1
1403	COG0477	ProP	GEPR	Permeases of the major facilitator superfamily	U6AL64		Multidrug resistance protein D	17	0.723	PA1108	1	1	1	1	1	1	1	1	1	1	1	1	1	1	1	1	1
423	COG2207	AraC	K	AraC-type DNA-binding domain-containing proteins	U6ALM5		Transcriptional regulator, AraC family	17	0.708	PA1109	1	1	1	1	1	1	1	1	1	1	1	1	1	1	1	1	1
2969	COG1187	RsuA	J	16S rRNA uridine-516 pseudouridylate synthase and related pseudouridylate synthases	U6AJJ2		tRNA pseudouridine synthase A	17	0.685	PA1110	1	1	1	1	1	1	1	1	1	1	1	1	1	1	1	1	1
770					U6AIK8		Uncharacterized protein	17	0.676	PA1111	1	1	1	1	1	1	1	1	1	1	1	1	1	1	1	1	1
1843	COG2133	COG2133	G	Glucose/sorbosone dehydrogenases	U6AIX4		Soluble aldose sugar dehydrogenase, PQQ-dependent	17	0.684	PA1112	1	1	1	1	1	1	1	1	1	1	1	1	1	1	1	1	1
654	COG1132	MdlB	V	ABC-type multidrug transport system, ATPase and permease components	U6ALN0		Putative ATP-binding/permease fusion ABC transporter	17	0.683	PA1113	1	1	1	1	1	1	1	1	1	1	1	1	1	1	1	1	1
174	COG4461	LprI	S	Uncharacterized protein conserved in bacteria, putative lipoprotein	U6AJJ8		Uncharacterized protein	17	0.679	PA1114	1	1	1	1	1	1	1	1	1	1	1	1	1	1	1	1	1
4356	COG1368	MdoB	M	Phosphoglycerol transferase and related proteins, alkaline phosphatase superfamily	U6AIL2		Uncharacterized protein	17	0.674	PA1115	1	1	1	1	1	1	1	1	1	1	1	1	1	1	1	1	1
3610	COG2996	COG2996	S	Uncharacterized protein conserved in bacteria	U6AIX9		Uncharacterized protein	17	0.639	PA1116	1	1	1	1	1	1	1	1	1	1	1	1	1	1	1	1	1
3103					U6AL73		Uncharacterized protein	17	0.659	PA1117	1	1	1	1	1	1	1	1	1	1	1	1	1	1	1	1	1
3384					U6ALN4		NAD/FAD-utilizing enzyme apparently involved in cell division	17	0.659	PA1118	1	1	1	1	1	1	1	1	1	1	1	1	1	1	1	1	1
2536	COG2885	OmpA	M	Outer membrane protein and related peptidoglycan-associated (lipo)proteins	U6AJK4		Integral membrane protein YfiB	17	0.653	PA1119	1	1	1	1	1	1	1	1	1	1	1	1	1	1	1	1	1
4508	COG2199	COG2199	T	FOG: GGDEF domain	U6AIL7		Inner membrane protein YfiN	17	0.675	PA1120	1	1	1	1	1	1	1	1	1	1	1	1	1	1	1	1	1
2175					U6AIY4		Uncharacterized protein YfiR	17	0.679	PA1121	1	1	1	1	1	1	1	1	1	1	1	1	1	1	1	1	1
1569	COG0242	Def	J	N-formylmethionyl-tRNA deformylase	U6AL77	def	Polypeptide deformylase	17	0.670	PA1122	1	1	1	1	1	1	1	1	1	1	1	1	1	1	1	1	1
1543					U6ALN9		Uncharacterized protein	17	0.611	PA1123	1	1	1	1	1	1	1	1	1	1	1	1	1	1	1	1	1
4475	COG0232	Dgt	F	dGTP triphosphohydrolase	Q9I4L1	dgt	Probable deoxyguanosinetriphosphate triphosphohydrolase	17	0.639	PA1124	1	1	1	1	1	1	1	1	1	1	1	1	1	1	1	1	1
856	COG0846	SIR2	K	NAD-dependent protein deacetylases, SIR2 family	Q9I4L0	cobB1	Regulatory protein SIR2 homolog 1	17	0.724	PA1125	1	1	1	1	1	1	1	1	1	1	1	1	1	1	1	1	1
2991					U6AIY9		Uncharacterized protein	17	0.656	PA1126	1	1	1	1	1	1	1	1	1	1	1	1	1	1	1	1	1
1359	COG0667	Tas	C	Predicted oxidoreductases (related to aryl-alcohol dehydrogenases)	U6AL81		Putative aldo/keto reductase	17	0.682	PA1127	1	1	1	1	1	1	1	1	1	1	1	1	1	1	1	1	1
950	COG0583	LysR	K	Transcriptional regulator	U6ALP4		Putative transcriptional regulator	17	0.680	PA1128	1	1	1	1	1	1	1	1	1	1	1	1	1	1	1	1	1
4968	COG0346	GloA	E	Lactoylglutathione lyase and related lyases	Q9I4K6	fosA	Fosfomycin resistance protein	16	0.694	PA1129	1	1	1	1	1	1	1	1	1	1	0	1	1	1	1	1	1
5027	COG1216	COG1216	R	Predicted glycosyltransferases	U6AIM8		RhlC, TDP-rhamnosyltransferase 2	16	0.704	PA1130	1	1	1	1	1	1	1	1	1	1	0	1	1	1	1	1	1
4933	COG2814	AraJ	G	Arabinose efflux permease	U6AIZ3		Putative major facilitator superfamily (MFS) transporter	16	0.714	PA1131	1	1	1	1	1	1	1	1	1	1	0	1	1	1	1	1	1
5152					U6AL85		Uncharacterized protein	16	0.641	PA1132	1	1	1	1	1	1	1	1	1	1	0	1	1	1	1	1	1
4801					U6ALQ0		Uncharacterized protein	16	0.692	PA1133	1	1	1	1	1	1	1	1	1	1	0	1	1	1	1	1	1
800	COG3011	COG3011	S	Uncharacterized protein conserved in bacteria	I6T0H7		Uncharacterized protein	17	0.691	PA1134	1	1	1	1	1	1	1	1	1	1	1	1	1	1	1	1	1
5201	COG0693	ThiJ	R	Putative intracellular protease/amidase	Q9I4K0	hchA	Holding molecular chaperone	16	0.651	PA1135	1	1	1	1	1	1	1	1	1	1	0	1	1	1	1	1	1
5135	COG2771	CsgD	K	DNA-binding HTH domain-containing proteins	U6AIZ8		Transcriptional regulator, LuxR family	16	0.686	PA1136	1	1	1	1	1	1	1	1	1	1	0	1	1	1	1	1	1
5006	COG0604	Qor	CR	NADPH:quinone reductase and related Zn-dependent oxidoreductases	U6AL89		Quinone oxidoreductase	16	0.691	PA1137	1	1	1	1	1	1	1	1	1	1	0	1	1	1	1	1	1
4845	COG0583	LysR	K	Transcriptional regulator	U6ALQ4		Putative transcriptional regulator	16	0.699	PA1138	1	1	1	1	1	1	1	1	1	1	0	1	1	1	1	1	1
1008	COG2340	COG2340	S	Uncharacterized protein with SCP/PR1 domains	U6AJM6		Putative transmembrane protein	17	0.714	PA1139	1	1	1	1	1	1	1	1	1	1	1	1	1	1	1	1	1
4058	COG3257	GlxB	R	Uncharacterized protein, possibly involved in glyoxylate utilization	U6AIN9		Uncharacterized protein	17	0.656	PA1140	1	1	1	1	1	1	1	1	1	1	1	1	1	1	1	1	1
926	COG0583	LysR	K	Transcriptional regulator	U6AJ01		Transcriptional regulator, LysR family	17	0.689	PA1141	1	1	1	1	1	1	1	1	1	1	1	1	1	1	1	1	1
1114	COG2188	PhnF	K	Transcriptional regulators	U6AL96		2-aminoethylphosphonate uptake and metabolism regulator	17	0.702	PA1142	1	1	1	1	1	1	1	1	1	1	1	1	1	1	1	1	1
1109	COG0560	SerB	E	Phosphoserine phosphatase	U6ALQ9		Phosphoserine phosphatase	17	0.713	PA1143	1	1	1	1	1	1	1	1	1	1	1	1	1	1	1	1	1
1674	COG2271	UhpC	G	Sugar phosphate permease	U6AJN3		Glycerol-3-phosphate transporter	17	0.694	PA1144	1	1	1	1	1	1	1	1	1	1	1	1	1	1	1	1	1
4842	COG0583	LysR	K	Transcriptional regulator	U6AIP4		LysR family transcriptional regulator	16	0.671	PA1145	1	1	1	1	1	1	1	1	1	1	0	1	1	1	1	1	1
4882	COG1454	EutG	C	Alcohol dehydrogenase, class IV	U6AJ07		Alcohol dehydrogenase	16	0.713	PA1146	1	1	1	1	1	1	1	1	1	1	0	1	1	1	1	1	1
4922	COG0531	PotE	E	Amino acid transporters	U6ALA1		Urea carboxylase-related amino acid permease	16	0.706	PA1147	1	1	1	1	1	1	1	1	1	1	0	1	1	1	1	1	1
5238					P11439	eta	PE	16	0.697	PA1148	1	1	1	1	1	1	1	1	1	1	0	1	1	1	1	1	1
124	COG4893	COG4893	S	Uncharacterized protein conserved in bacteria	U6AJN8		Uncharacterized protein	17	0.715	PA1149	1	1	1	1	1	1	1	1	1	1	1	1	1	1	1	1	1
5744	COG1196	Smc	D	Chromosome segregation ATPases	V9TCV1		HNH nuclease	7	0.527	PA1150	0	0	1	0	1	1	0	0	0	0	0	1	1	1	1	0	0
4909	COG3617	COG3617	K	Prophage antirepressor	Q9I4I4		Uncharacterized protein	16	0.699	PA1153	1	1	1	1	1	1	1	1	1	0	1	1	1	1	1	1	1
5513	COG1943	COG1943	L	Transposase and inactivated derivatives	V5T226		Uncharacterized protein	12	0.639	PA1154	1	1	0	0	1	1	1	1	1	0	1	1	1	1	0	0	1
4668	COG0208	NrdF	F	Ribonucleotide reductase, beta subunit	U6ALS0		Ribonucleoside-diphosphate reductase subunit beta	17	0.628	PA1155	1	1	1	1	1	1	1	1	1	1	1	1	1	1	1	1	1
4730	COG0209	NrdA	F	Ribonucleotide reductase, alpha subunit	U6AJP3		Ribonucleoside-diphosphate reductase	17	0.652	PA1156	1	1	1	1	1	1	1	1	1	1	1	1	1	1	1	1	1
1158	COG0745	OmpR	TK	Response regulators consisting of a CheY-like receiver domain and a winged-helix DNA-binding domain	U6AIQ3		Transcriptional regulatory protein RstA	17	0.688	PA1157	1	1	1	1	1	1	1	1	1	1	1	1	1	1	1	1	1
2603	COG0642	BaeS	T	Signal transduction histidine kinase	U6AJ20		Sensor histidine kinase	17	0.692	PA1158	1	1	1	1	1	1	1	1	1	1	1	1	1	1	1	1	1
1305	COG1278	CspC	K	Cold shock proteins	U6ALD4		Cold shock protein CspA	17	0.576	PA1159	1	1	1	1	1	1	1	1	1	1	1	1	1	1	1	1	1
1916					U6ALU4		Uncharacterized protein	17	0.719	PA1160	1	1	1	1	1	1	1	1	1	1	1	1	1	1	1	1	1
288	COG2226	UbiE	H	Methylase involved in ubiquinone/menaquinone biosynthesis	U6AJS2		Ribosomal RNA large subunit methyltransferase A	17	0.724	PA1161	1	1	1	1	1	1	1	1	1	1	1	1	1	1	1	1	1
1196	COG0624	ArgE	E	Acetylornithine deacetylase/Succinyl-diaminopimelate desuccinylase and related deacylases	B7UX27	dapE	N-succinyl-LL-2,6-diaminoheptanedioate amidohydrolase	17	0.694	PA1162	1	1	1	1	1	1	1	1	1	1	1	1	1	1	1	1	1
5175	COG5309	COG5309	G	Exo-beta-1,3-glucanase	U6AJ44		Putative glucosyl transferase	16	0.687	PA1163	1	1	1	1	1	1	1	1	1	1	0	1	1	1	1	1	1
2539	COG1179	COG1179	H	Dinucleotide-utilizing enzymes involved in molybdopterin and thiamine biosynthesis family 1	U6ALE9		HesA/MoeB/ThiF family protein, EC-YgdL-like protein	17	0.691	PA1164	1	1	1	1	1	1	1	1	1	1	1	1	1	1	1	1	1
313	COG2977	EntD	Q	Phosphopantetheinyl transferase component of siderophore synthetase	U6ALV9		4'-phosphopantetheinyl transferase entD	17	0.724	PA1165	1	1	1	1	1	1	1	1	1	1	1	1	1	1	1	1	1
2551	COG0412	COG0412	Q	Dienelactone hydrolase and related enzymes	U6AJT8		Dienelactone hydrolase family	17	0.697	PA1166	1	1	1	1	1	1	1	1	1	1	1	1	1	1	1	1	1
2521					U6AIU9		Uncharacterized protein	17	0.667	PA1167	1	1	1	1	1	1	1	1	1	1	1	1	1	1	1	1	1
2071					U6AJ68		Uncharacterized protein	17	0.589	PA1168	1	1	1	1	1	1	1	1	1	1	1	1	1	1	1	1	1
5162					Q9I4G8	loxA	Arachidonate 15-lipoxygenase	16	0.659	PA1169	1	1	1	1	1	1	1	1	1	1	1	1	1	1	1	1	0
2761	COG0861	TerC	P	Membrane protein TerC, possibly involved in tellurium resistance	U6ALW5		Membrane protein TerC, possibly involved in tellurium resistance	17	0.671	PA1170	1	1	1	1	1	1	1	1	1	1	1	1	1	1	1	1	1
1827	COG2951	MltB	M	Membrane-bound lytic murein transglycosylase B	U6AJU4		Membrane-bound lytic murein transglycosylase B	17	0.703	PA1171	1	1	1	1	1	1	1	1	1	1	1	1	1	1	1	1	1
3348	COG3005	TorC	C	Nitrate/TMAO reductases, membrane-bound tetraheme cytochrome c subunit	U6AIV6		Cytochrome c-type protein	17	0.633	PA1172	1	1	1	1	1	1	1	1	1	1	1	1	1	1	1	1	1
789	COG3043	NapB	C	Nitrate reductase cytochrome c-type subunit	U6AJ73		Diheme cytochrome c NapB	17	0.685	PA1173	1	1	1	1	1	1	1	1	1	1	1	1	1	1	1	1	1
4510	COG0243	BisC	C	Anaerobic dehydrogenases, typically selenocysteine-containing	Q9I4G3	napA	Periplasmic nitrate reductase	17	0.665	PA1174	1	1	1	1	1	1	1	1	1	1	1	1	1	1	1	1	1
574	COG3062	NapD	P	Uncharacterized protein involved in formation of periplasmic nitrate reductase	U6ALX4		Periplasmic nitrate reductase component NapD	17	0.633	PA1175	1	1	1	1	1	1	1	1	1	1	1	1	1	1	1	1	1
632	COG1148	HdrA	C	Heterodisulfide reductase, subunit A and related polyferredoxins	U6AJV0		Ferredoxin-type protein NapF (Periplasmic nitrate reductase)	17	0.744	PA1176	1	1	1	1	1	1	1	1	1	1	1	1	1	1	1	1	1
620	COG4459	NapE	C	Periplasmic nitrate reductase system, NapE component	A6V921	napE	Periplasmic nitrate reductase, NapE protein	17	0.649	PA1177	1	1	1	1	1	1	1	1	1	1	1	1	1	1	1	1	1
2871	COG3637	COG3637	M	Opacity protein and related surface antigens	U6AIW1		Outer membrane protein H1	17	0.629	PA1178	1	1	1	1	1	1	1	1	1	1	1	1	1	1	1	1	1
1145	COG0745	OmpR	TK	Response regulators consisting of a CheY-like receiver domain and a winged-helix DNA-binding domain	U6AJ78		Transcriptional regulatory protein PhoP	17	0.664	PA1179	1	1	1	1	1	1	1	1	1	1	1	1	1	1	1	1	1
2602	COG0642	BaeS	T	Signal transduction histidine kinase	U6ALH0		Sensor protein PhoQ	17	0.685	PA1180	1	1	1	1	1	1	1	1	1	1	1	1	1	1	1	1	1
3276	COG3447	COG3447	T	Predicted integral membrane sensor domain	U6ALX8		Uncharacterized protein	17	0.669	PA1181	1	1	1	1	1	1	1	1	1	1	1	1	1	1	1	1	1
752	COG2207	AraC	K	AraC-type DNA-binding domain-containing proteins	U6AJV5		Transcriptional regulator, AraC family	17	0.692	PA1182	1	1	1	1	1	1	1	1	1	1	1	1	1	1	1	1	1
3221	COG1301	GltP	C	Na+/H+-dicarboxylate symporters	Q02J03	dctA2	C4-dicarboxylate transport protein 2	17	0.642	PA1183	1	1	1	1	1	1	1	1	1	1	1	1	1	1	1	1	1
933	COG0583	LysR	K	Transcriptional regulator	U6AJ83		Glycine cleavage system transcriptional activator GcvA	17	0.712	PA1184	1	1	1	1	1	1	1	1	1	1	1	1	1	1	1	1	1
2028	COG0625	Gst	O	Glutathione S-transferase	U6ALH4		Glutathione S-transferase	17	0.662	PA1185	1	1	1	1	1	1	1	1	1	1	1	1	1	1	1	1	1
757	COG2141	COG2141	C	Coenzyme F420-dependent N5,N10-methylene tetrahydromethanopterin reductase and related flavin-dependent oxidoreductases	U6ALY2		Uncharacterized protein	17	0.712	PA1186	1	1	1	1	1	1	1	1	1	1	1	1	1	1	1	1	1
2938	COG1960	CaiA	I	Acyl-CoA dehydrogenases	U6AJV9		Acyl-CoA dehydrogenase, short-chain specific	17	0.654	PA1187	1	1	1	1	1	1	1	1	1	1	1	1	1	1	1	1	1
2257	COG1804	CaiB	C	Predicted acyl-CoA transferases/carnitine dehydratase	U6AIX1		Alpha-methylacyl-CoA racemase	17	0.700	PA1188	1	1	1	1	1	1	1	1	1	1	1	1	1	1	1	1	1
2792	COG3091	SprT	S	Uncharacterized protein conserved in bacteria	Q02J09	sprT	Protein SprT	17	0.679	PA1189	1	1	1	1	1	1	1	1	1	1	1	1	1	1	1	1	1
3865					U6ALH9		Uncharacterized protein	17	0.632	PA1190	1	1	1	1	1	1	1	1	1	1	1	1	1	1	1	1	1
4021	COG0484	DnaJ	O	DnaJ-class molecular chaperone with C-terminal Zn finger domain	U6ALY6		DnaJ-class molecular chaperone	17	0.655	PA1191	1	1	1	1	1	1	1	1	1	1	1	1	1	1	1	1	1
3758	COG0037	MesJ	D	Predicted ATPase of the PP-loop superfamily implicated in cell cycle control	B7UWY4	ttcA	tRNA 2-thiocytidine biosynthesis protein TtcA	17	0.618	PA1192	1	1	1	1	1	1	1	1	1	1	1	1	1	1	1	1	1
1230	COG2818	Tag	L	3-methyladenine DNA glycosylase	U6AIX6		DNA-3-methyladenine glycosylase	17	0.661	PA1193	1	1	1	1	1	1	1	1	1	1	1	1	1	1	1	1	1
5094	COG0531	PotE	E	Amino acid transporters	U6AJ94		Arginine/ornithine antiporter ArcD	16	0.678	PA1194	1	1	1	1	1	1	1	0	1	1	1	1	1	1	1	1	1
4903	COG1834	COG1834	E	N-Dimethylarginine dimethylaminohydrolase	Q9I4E3		Dimethylargininase	16	0.652	PA1195	1	1	1	1	1	1	1	0	1	1	1	1	1	1	1	1	1
5040	COG3829	RocR	KT	Transcriptional regulator containing PAS, AAA-type ATPase, and DNA-binding domains	U6ALZ0		Putative transcriptional regulator	16	0.700	PA1196	1	1	1	1	1	1	1	0	1	1	1	1	1	1	1	1	1
3042	COG0846	SIR2	K	NAD-dependent protein deacetylases, SIR2 family	Q9I4E1	cobB2	Regulatory protein SIR2 homolog 2	17	0.663	PA1197	1	1	1	1	1	1	1	1	1	1	1	1	1	1	1	1	1
1176	COG0791	Spr	M	Cell wall-associated hydrolases (invasion-associated proteins)	U6AIY2		NLP/P60 family protein	17	0.641	PA1198	1	1	1	1	1	1	1	1	1	1	1	1	1	1	1	1	1
1174	COG0791	Spr	M	Cell wall-associated hydrolases (invasion-associated proteins)	U6AJA0		NLP/P60 family protein	17	0.689	PA1199	1	1	1	1	1	1	1	1	1	1	1	1	1	1	1	1	1
1112	COG4122	COG4122	R	Predicted O-methyltransferase	U6ALI8		O-methyltransferase	17	0.677	PA1200	1	1	1	1	1	1	1	1	1	1	1	1	1	1	1	1	1
897	COG0583	LysR	K	Transcriptional regulator	U6ALZ1		Transcriptional regulator, LysR family	17	0.674	PA1201	1	1	1	1	1	1	1	1	1	1	1	1	1	1	1	1	1
38	COG1335	PncA	Q	Amidases related to nicotinamidase	U6AJW9		Nicotinamidase family protein YcaC	17	0.634	PA1202	1	1	1	1	1	1	1	1	1	2	1	1	1	1	1	1	2
589	COG1765	COG1765	O	Predicted redox protein, regulator of disulfide bond formation	U6AIY6		Uncharacterized protein	17	0.679	PA1203	1	1	1	1	1	1	1	1	1	1	1	1	1	1	1	1	1
1927	COG0431	COG0431	R	Predicted flavoprotein	U6AJA5		Putative oxidoreductase	17	0.674	PA1204	1	1	1	1	1	1	1	1	1	1	1	1	1	1	1	1	1
1355	COG1741	COG1741	R	Pirin-related protein	Q9I4D3		Pirin-like protein PA1205	17	0.697	PA1205	1	1	1	1	1	1	1	1	1	1	1	1	1	1	1	1	1
1632					U6ALZ5		Uncharacterized protein	17	0.654	PA1206	1	1	1	1	1	1	1	1	1	1	1	1	1	1	1	1	1
3509	COG0475	KefB	P	Kef-type K+ transport systems, membrane components	U6AJX2		Glutathione-regulated potassium-efflux system protein KefB	17	0.678	PA1207	1	1	1	1	1	1	1	1	1	1	1	1	1	1	1	1	1
3548	COG2072	TrkA	P	Predicted flavoprotein involved in K+ transport	U6AIZ0		Monooxygenase, flavin-binding family	17	0.671	PA1208	1	1	1	1	1	1	1	1	1	1	1	1	1	1	1	1	1
2481	COG0586	DedA	S	Uncharacterized membrane-associated protein	U6AJA9		Rhodanese-related sulfurtransferase	17	0.693	PA1209	1	1	1	1	1	1	1	1	1	1	1	1	1	1	1	1	1
4467	COG1741	COG1741	R	Pirin-related protein	Q9I4C8		Pirin-like protein PA1210	17	0.677	PA1210	1	1	1	1	1	1	1	1	1	1	1	1	1	1	1	1	1
4972	COG0596	MhpC	R	Predicted hydrolases or acyltransferases (alpha/beta hydrolase superfamily)	U6ALZ9		Uncharacterized protein	16	0.714	PA1211	1	1	1	1	1	1	1	1	1	1	0	1	1	1	1	1	1
4931	COG3104	PTR2	E	Dipeptide/tripeptide permease	U6AJX6		Permease of the major facilitator superfamily	16	0.679	PA1212	1	1	1	1	1	1	1	1	1	1	0	1	1	1	1	1	1
5008					U6AIZ6		Uncharacterized protein	16	0.699	PA1213	1	1	1	1	1	1	1	1	1	1	0	1	1	1	1	1	1
5069	COG0367	AsnB	E	Asparagine synthase (glutamine-hydrolyzing)	U6AJB4		Uncharacterized protein	16	0.714	PA1214	1	1	1	1	1	1	1	1	1	1	0	1	1	1	1	1	1
5241	COG0318	CaiC	IQ	Acyl-CoA synthetases (AMP-forming)/AMP-acid ligases II	U6ALK1		Long-chain-fatty-acid--CoA ligase	16	0.692	PA1215	1	1	1	1	1	1	1	1	1	1	0	1	1	1	1	1	1
5114	COG4976	COG4976	R	Predicted methyltransferase (contains TPR repeat)	U6AM04		Uncharacterized protein	16	0.656	PA1216	1	1	1	1	1	1	1	1	1	1	0	1	1	1	1	1	1
5226	COG0119	LeuA	E	Isopropylmalate/homocitrate/citramalate synthases	U6AJX9		2-isopropylmalate synthase	16	0.671	PA1217	1	1	1	1	1	1	1	1	1	1	0	1	1	1	1	1	1
5219	COG5285	COG5285	Q	Protein involved in biosynthesis of mitomycin antibiotics/polyketide fumonisin	U6AJ00		Uncharacterized protein	16	0.647	PA1218	1	1	1	1	1	1	1	1	1	1	0	1	1	1	1	1	1
4808	COG3319	COG3319	Q	Thioesterase domains of type I polyketide synthases or non-ribosomal peptide synthetases	U6AJB9		Uncharacterized protein	16	0.689	PA1219	1	1	1	1	1	1	1	1	1	1	0	1	1	1	1	1	1
4929					U6ALK6		Uncharacterized protein	16	0.714	PA1220	1	1	1	1	1	1	1	1	1	1	0	1	1	1	1	1	1
5236	COG1020	EntF	Q	Non-ribosomal peptide synthetase modules and related proteins	U6AM08		Non-ribosomal peptide synthetase modules-related protein	16	0.677	PA1221	1	1	1	1	1	1	1	1	1	1	0	1	1	1	1	1	1
2548	COG2821	MltA	M	Membrane-bound lytic murein transglycosylase	U6AJY3		Membrane-bound lytic murein transglycosylase A	17	0.694	PA1222	1	1	1	1	1	1	1	1	1	1	1	1	1	1	1	1	1
5436	COG0583	LysR	K	Transcriptional regulator	U6AJ03		Transcriptional regulator	12	0.709	PA1223	1	1	0	1	1	1	1	0	0	1	1	1	1	1	0	0	1
5462	COG2249	MdaB	R	Putative NADPH-quinone reductase (modulator of drug activity B)	U6AJC3		NAD(P)H oxidoreductase YRKL	12	0.674	PA1224	1	1	0	1	1	1	1	0	0	1	1	1	1	1	0	0	1
1236	COG2249	MdaB	R	Putative NADPH-quinone reductase (modulator of drug activity B)	U6ALL0		NAD(P)H oxidoreductase YRKL	17	0.695	PA1225	1	1	1	1	1	1	1	1	1	1	1	1	1	1	1	1	1
1103	COG1309	AcrR	K	Transcriptional regulator	U6AM11		Transcriptional regulator, TetR family	17	0.711	PA1226	1	1	1	1	1	1	1	1	1	1	1	1	1	1	1	1	1
462	COG3173	COG3173	R	Predicted aminoglycoside phosphotransferase	U6AJY7		Uncharacterized protein	17	0.708	PA1227	1	1	1	1	1	1	1	1	1	1	1	1	1	1	1	1	1
197					U6AJ06		Uncharacterized protein	17	0.709	PA1228	1	1	1	1	1	1	1	1	1	1	1	1	1	1	1	1	1
292	COG2207	AraC	K	AraC-type DNA-binding domain-containing proteins	U6AJC7		Transcriptional regulator, AraC family	17	0.705	PA1229	1	1	1	1	1	1	1	1	1	1	1	1	1	1	1	1	1
267					V5SZH1		Uncharacterized protein	17	0.624	PA1230	1	1	1	1	1	1	1	1	1	1	1	1	1	1	1	1	1
716	COG1566	EmrA	V	Multidrug resistance efflux pump	U6ALL3		Putative FusE-MFP/HlyD family membrane fusion protein	17	0.701	PA1231	1	1	1	1	1	1	1	1	1	1	1	1	1	1	1	1	1
2282	COG1289	COG1289	S	Predicted membrane protein	U6AM15		Uncharacterized protein	17	0.709	PA1232	1	1	1	1	1	1	1	1	1	1	1	1	1	1	1	1	1
111					U6AJZ0		Uncharacterized protein	17	0.663	PA1233	1	1	1	1	1	1	1	1	1	1	1	1	1	1	1	1	1
1608					U6AJ10		Uncharacterized protein	17	0.673	PA1234	1	1	1	1	1	1	1	1	1	1	1	1	1	1	1	1	1
4783	COG2207	AraC	K	AraC-type DNA-binding domain-containing proteins	U6AJD1		Transcriptional regulator, AraC family	16	0.711	PA1235	1	1	1	1	1	1	1	1	1	1	0	1	1	1	1	1	1
2569	COG2814	AraJ	G	Arabinose efflux permease	U6ALL7		Inner membrane component of tripartite multidrug resistance system	17	0.685	PA1236	1	1	1	1	1	1	1	1	1	1	1	1	1	1	1	1	1
1440	COG1566	EmrA	V	Multidrug resistance efflux pump	U6AM18		Membrane fusion component of tripartite multidrug resistance system	17	0.737	PA1237	1	1	1	1	1	1	1	1	1	1	1	1	1	1	1	1	1
4917	COG1538	TolC	MU	Outer membrane protein	U6AJZ3		Outer membrane component of tripartite multidrug resistance system	16	0.747	PA1238	1	1	1	1	1	1	1	1	1	1	0	1	1	1	1	1	1
5537	COG4757	COG4757	R	Predicted alpha/beta hydrolase	V5SZG1		Alpha/beta hydrolase	11	0.711	PA1239	1	1	1	0	0	0	1	1	1	0	0	1	1	1	1	1	0
5538	COG1024	CaiD	I	Enoyl-CoA hydratase/carnithine racemase	V5T191		Enoyl-CoA hydratase	11	0.707	PA1240	1	1	1	0	0	0	1	1	1	0	0	1	1	1	1	1	0
5540	COG1309	AcrR	K	Transcriptional regulator	V5T1T8		TetR family transcriptional regulator	11	0.668	PA1241	1	1	1	0	0	0	1	1	1	0	0	1	1	1	1	1	0
3310	COG1404	AprE	O	Subtilisin-like serine proteases	U6AJ15		Uncharacterized protein	17	0.704	PA1242	1	1	1	1	1	1	1	1	1	1	1	1	1	1	1	1	1
5231	COG0642	BaeS	T	Signal transduction histidine kinase	U6AJD5		CheY-like receiver	16	0.693	PA1243	1	1	1	1	1	1	1	1	1	1	0	1	1	1	1	1	1
5050					U6ALM0		Uncharacterized protein	16	0.648	PA1244	1	1	1	1	1	1	1	1	1	1	0	1	1	1	1	1	1
1825					U6AM21		Uncharacterized protein	17	0.687	PA1245	1	1	1	1	1	1	1	1	1	1	1	1	1	1	1	1	1
661	COG4618	ArpD	R	ABC-type protease/lipase transport system, ATPase and permease components	Q03024	aprD	Alkaline protease secretion ATP-binding protein AprD	17	0.707	PA1246	1	1	1	1	1	1	1	1	1	1	1	1	1	1	1	1	1
2582	COG1566	EmrA	V	Multidrug resistance efflux pump	Q03025	aprE	Alkaline protease secretion protein AprE	17	0.687	PA1247	1	1	1	1	1	1	1	1	1	1	1	1	1	1	1	1	1
2109	COG1538	TolC	MU	Outer membrane protein	Q03027	aprF	Alkaline protease secretion protein AprF	17	0.682	PA1248	1	1	1	1	1	1	1	1	1	1	1	1	1	1	1	1	1
4063	COG2931	COG2931	Q	RTX toxins and related Ca2+-binding proteins	Q03023	aprA	Alkaline metalloproteinase	17	0.633	PA1249	1	1	1	1	1	1	1	1	1	1	1	1	1	1	1	1	1
578					Q03026	inh	Aprin	17	0.682	PA1250	1	1	1	1	1	1	1	1	1	1	1	1	1	1	1	1	1
2201	COG0840	Tar	NT	Methyl-accepting chemotaxis protein	U6AK01		Methyl-accepting chemotaxis protein I (Serine chemoreceptor protein)	17	0.700	PA1251	1	1	1	1	1	1	1	1	1	1	1	1	1	1	1	1	1
2325	COG2055	COG2055	C	Malate/L-lactate dehydrogenases	Q9I492		Uncharacterized oxidoreductase PA1252	17	0.698	PA1252	1	1	1	1	1	1	1	1	1	1	1	1	1	1	1	1	1
2367	COG1012	PutA	C	NAD-dependent aldehyde dehydrogenases	U6AJE3		Ketoglutarate semialdehyde dehydrogenase	17	0.721	PA1253	1	1	1	1	1	1	1	1	1	1	1	1	1	1	1	1	1
3556	COG0329	DapA	EM	Dihydrodipicolinate synthase/N-acetylneuraminate lyase	U6ALM9		1-pyrroline-4-hydroxy-2-carboxylate deaminase	17	0.672	PA1254	1	1	1	1	1	1	1	1	1	1	1	1	1	1	1	1	1
2331	COG3938	COG3938	E	Proline racemase	Q9I489		Uncharacterized protein PA1255	17	0.704	PA1255	1	1	1	1	1	1	1	1	1	1	1	1	1	1	1	1	1
1019	COG1126	GlnQ	E	ABC-type polar amino acid transport system, ATPase component	U6AK06		Putative ATP-binding component of ABC transporter	17	0.665	PA1256	1	1	1	1	1	1	1	1	1	1	1	1	1	1	1	1	1
2340	COG0765	HisM	E	ABC-type amino acid transport system, permease component	U6AJ26		ABC-type amino acid transport system, permease component	17	0.678	PA1257	1	1	1	1	1	1	1	1	1	1	1	1	1	1	1	1	1
2339	COG0765	HisM	E	ABC-type amino acid transport system, permease component	U6AJE8		ABC transporter, membrane spanning protein	17	0.682	PA1258	1	1	1	1	1	1	1	1	1	1	1	1	1	1	1	1	1
3545	COG1679	COG1679	S	Uncharacterized conserved protein	U6ALN3		2-Methylcitrate dehydratase AcnD	17	0.726	PA1259	1	1	1	1	1	1	1	1	1	1	1	1	1	1	1	1	1
2588	COG0834	HisJ	ET	ABC-type amino acid transport/signal transduction systems, periplasmic component/domain	U6AM33		ABC transporter, substrate binding protein	17	0.668	PA1260	1	1	1	1	1	1	1	1	1	1	1	1	1	1	1	1	1
384	COG2207	AraC	K	AraC-type DNA-binding domain-containing proteins	U6AK11		Transcriptional regulator, AraC family	17	0.709	PA1261	1	1	1	1	1	1	1	1	1	1	1	1	1	1	1	1	1
1677	COG2814	AraJ	G	Arabinose efflux permease	U6AJ30		Putative MFS transporter	17	0.717	PA1262	1	1	1	1	1	1	1	1	1	1	1	1	1	1	1	1	1
4323					U6AJF3		Putative DNA-binding protein	17	0.701	PA1263	1	1	1	1	1	1	1	1	1	1	1	1	1	1	1	1	1
705	COG0583	LysR	K	Transcriptional regulator	U6ALN6		Putative transcriptional regulator	17	0.735	PA1264	1	1	1	1	1	1	1	1	1	1	1	1	1	1	1	1	1
440	COG0697	RhaT	GER	Permeases of the drug/metabolite transporter (DMT) superfamily	U6AM38		Permeases of the drug/metabolite transporter (DMT) superfamily	17	0.735	PA1265	1	1	1	1	1	1	1	1	1	1	1	1	1	1	1	1	1
1093	COG0446	HcaD	R	Uncharacterized NAD(FAD)-dependent dehydrogenases	U6AK15		Putative oxidoreductase in 4-hydroxyproline catabolic gene cluster	17	0.754	PA1266	1	1	1	1	1	1	1	1	1	1	1	1	1	1	1	1	1
1442	COG0665	DadA	E	Glycine/D-amino acid oxidases (deaminating)	U6AJF8		D-amino-acid oxidase	17	0.734	PA1267	1	1	1	1	1	1	1	1	1	1	1	1	1	1	1	1	1
610	COG3938	COG3938	E	Proline racemase	Q9I476		Hydroxyproline-2-epimerase	17	0.717	PA1268	1	1	1	1	1	1	1	1	1	1	1	1	1	1	1	1	1
3255	COG1802	GntR	K	Transcriptional regulators	U6AM43		Putative regulator PutR for proline utilization, GntR family	17	0.659	PA1269	1	1	1	1	1	1	1	1	1	1	1	1	1	1	1	1	1
5002	COG1289	COG1289	S	Predicted membrane protein	U6AK19		Uncharacterized protein	16	0.725	PA1270	1	1	1	1	1	1	1	1	0	1	1	1	1	1	1	1	1
1373	COG4206	BtuB	H	Outer membrane cobalamin receptor protein	U6AJ37		Outer membrane vitamin B12 receptor BtuB	17	0.671	PA1271	1	1	1	1	1	1	1	1	1	1	1	1	1	1	1	1	1
3158	COG2109	BtuR	H	ATP:corrinoid adenosyltransferase	Q9I472	cobO	Corrinoid adenosyltransferase	17	0.670	PA1272	1	1	1	1	1	1	1	1	1	1	1	1	1	1	1	1	1
1697	COG1797	CobB	H	Cobyrinic acid a,c-diamide synthase	Q9I471	cobB	Cobyrinic acid A,C-diamide synthase	17	0.722	PA1273	1	1	1	1	1	1	1	1	1	1	1	1	1	1	1	1	1
389	COG0778	NfnB	C	Nitroreductase	U6AM45		Cobalamin biosynthesis protein BluB / 5,6-dimethylbenzimidazole synthase, flavin destructase family	17	0.715	PA1274	1	1	1	1	1	1	1	1	1	1	1	1	1	1	1	1	1
483	COG1270	CbiB	H	Cobalamin biosynthesis protein CobD/CbiB	Q9I469	cobD	Cobalamin biosynthesis protein CobD	17	0.737	PA1275	1	1	1	1	1	1	1	1	1	1	1	1	1	1	1	1	1
715	COG0079	HisC	E	Histidinol-phosphate/aromatic aminotransferase and cobyric acid decarboxylase	Q9I468	cobC	L-threonine-O-3-phosphate decarboxylase	17	0.734	PA1276	1	1	1	1	1	1	1	1	1	1	1	1	1	1	1	1	1
3595	COG1492	CobQ	H	Cobyric acid synthase	Q02JB8	cobQ	Cobyric acid synthase	17	0.707	PA1277	1	1	1	1	1	1	1	1	1	1	1	1	1	1	1	1	1
633	COG2087	CobU	H	Adenosyl cobinamide kinase/adenosyl cobinamide phosphate guanylyltransferase	Q9I466	cobP	Adenosylcobinamide-phosphate guanylyltransferase	17	0.718	PA1278	1	1	1	1	1	1	1	1	1	1	1	1	1	1	1	1	1
1274	COG2038	CobT	H	NaMN:DMB phosphoribosyltransferase	Q02JC0	cobT	N(1)-alpha-phosphoribosyltransferase	17	0.741	PA1279	1	1	1	1	1	1	1	1	1	1	1	1	1	1	1	1	1
629	COG0406	phoE	G	Fructose-2,6-bisphosphatase	U6AK28		Alpha-ribazole-5'-phosphate phosphatase	17	0.709	PA1280	1	1	1	1	1	1	1	1	1	1	1	1	1	1	1	1	1
352	COG0368	CobS	H	Cobalamin-5-phosphate synthase	Q9I463	cobS	Cobalamin synthase	17	0.725	PA1281	1	1	1	1	1	1	1	1	1	1	1	1	1	1	1	1	1
2493	COG0477	ProP	GEPR	Permeases of the major facilitator superfamily	U6AJH4		Permeases of the major facilitator superfamily	17	0.709	PA1282	1	1	1	1	1	1	1	1	1	1	1	1	1	1	1	1	1
1943	COG1309	AcrR	K	Transcriptional regulator	V9T9R9		TetR family transcriptional regulator	17	0.665	PA1283	1	1	1	1	1	1	1	1	1	1	1	1	1	1	1	1	1
2845	COG1960	CaiA	I	Acyl-CoA dehydrogenases	U6AM56		Acyl-CoA dehydrogenase	17	0.667	PA1284	1	1	1	1	1	1	1	1	1	1	1	1	1	1	1	1	1
525	COG1846	MarR	K	Transcriptional regulators	U6AK33		Putative transcriptional regulator	17	0.703	PA1285	1	1	1	1	1	1	1	1	1	1	1	1	1	1	1	1	1
1421	COG2814	AraJ	G	Arabinose efflux permease	U6AJ47		Transporter, putative	17	0.709	PA1286	1	1	1	1	1	1	1	1	1	1	1	1	1	1	1	1	1
2808	COG0386	BtuE	O	Glutathione peroxidase	U6AJH8		Glutathione peroxidase	17	0.654	PA1287	1	1	1	1	1	1	1	1	1	1	1	1	1	1	1	1	1
3349	COG2067	FadL	I	Long-chain fatty acid transport protein	U6ALQ8		Long-chain fatty acid transport protein	17	0.635	PA1288	1	1	1	1	1	1	1	1	1	1	1	1	1	1	1	1	1
795					U6AM60		Uncharacterized protein	17	0.706	PA1289	1	1	1	1	1	1	1	1	1	1	1	1	1	1	1	1	1
5020	COG1309	AcrR	K	Transcriptional regulator	U6AK38		Transcriptional regulator, TetR family	16	0.652	PA1290	1	1	1	1	1	1	1	1	1	1	0	1	1	1	1	1	1
4857	COG4757	COG4757	R	Predicted alpha/beta hydrolase	U6AJ52		Putative hydrolase	16	0.679	PA1291	1	1	1	1	1	1	1	1	1	1	0	1	1	1	1	1	1
761	COG2897	SseA	P	Rhodanese-related sulfurtransferase	Q9I452	sseA	Rhodanese-like protein	17	0.695	PA1292	1	1	1	1	1	1	1	1	1	1	1	1	1	1	1	1	1
3655	COG3386	COG3386	G	Gluconolactonase	U6ALR1		Strictosidine synthase	17	0.668	PA1293	1	1	1	1	1	1	1	1	1	1	1	1	1	1	1	1	1
1873	COG0349	Rnd	J	Ribonuclease D	U6AM63	rnd	Ribonuclease D	17	0.680	PA1294	1	1	1	1	1	1	1	1	1	1	1	1	1	1	1	1	1
3340	COG3100	COG3100	S	Uncharacterized protein conserved in bacteria	Q9I449		YcgL domain-containing protein PA1295	17	0.616	PA1295	1	1	1	1	1	1	1	1	1	1	1	1	1	1	1	1	1
1349	COG0111	SerA	HE	Phosphoglycerate dehydrogenase and related dehydrogenases	U6AJ56		D-3-phosphoglycerate dehydrogenase	17	0.682	PA1296	1	1	1	1	1	1	1	1	1	1	1	1	1	1	1	1	1
719	COG1230	CzcD	P	Co/Zn/Cd efflux system component	I6SLU6		Putative metal transporter	17	0.686	PA1297	1	1	1	1	1	1	1	1	1	1	1	1	1	1	1	1	1
2742	COG1937	COG1937	S	Uncharacterized protein conserved in bacteria	U6ALR4		Uncharacterized protein	17	0.681	PA1298	1	1	1	1	1	1	1	1	1	1	1	1	1	1	1	1	1
1534	COG2983	COG2983	S	Uncharacterized conserved protein	Q9I445		UPF0260 protein PA1299	17	0.656	PA1299	1	1	1	1	1	1	1	1	1	1	1	1	1	1	1	1	1
1636	COG1595	RpoE	K	DNA-directed RNA polymerase specialized sigma subunit, sigma24 homolog	U6AK47		Sigma-70 factor, ECF subfamily	17	0.682	PA1300	1	1	1	1	1	1	1	1	1	1	1	1	1	1	1	1	1
1070	COG3712	FecR	PT	Fe2+-dicitrate sensor, membrane component	U6AJ60		Putative transmembrane sensor	17	0.696	PA1301	1	1	1	1	1	1	1	1	1	1	1	1	1	1	1	1	1
4451	COG1629	CirA	P	Outer membrane receptor proteins, mostly Fe transport	U6AJJ5		Putative Ton-B dependent hemine receptor	17	0.666	PA1302	1	1	1	1	1	1	1	1	1	1	1	1	1	1	1	1	1
1585	COG0681	LepB	U	Signal peptidase I	U6ALR7		Signal peptidase I	17	0.691	PA1303	1	1	1	1	1	1	1	1	1	1	1	1	1	1	1	1	1
2788	COG1770	PtrB	E	Protease II	U6AM73		Protease II	17	0.692	PA1304	1	1	1	1	1	1	1	1	1	1	1	1	1	1	1	1	1
2293					U6AK52		Uncharacterized protein	17	0.669	PA1305	1	1	1	1	1	1	1	1	1	1	1	1	1	1	1	1	1
558	COG0537	Hit	FGR	Diadenosine tetraphosphate (Ap4A) hydrolase and other HIT family hydrolases	U6AJ64		Bis(5'-nucleosyl)-tetraphosphatase (Asymmetrical)	17	0.671	PA1306	1	1	1	1	1	1	1	1	1	1	1	1	1	1	1	1	1
1264	COG0121	COG0121	R	Predicted glutamine amidotransferase	U6AJJ9		Glutamine amidotransferase, class-II	17	0.658	PA1307	1	1	1	1	1	1	1	1	1	1	1	1	1	1	1	1	1
1561					U6ALS2		Uncharacterized protein	17	0.653	PA1308	1	1	1	1	1	1	1	1	1	1	1	1	1	1	1	1	1
930	COG0583	LysR	K	Transcriptional regulator	U6AM79		Phosphonate uptake and metabolism regulator, LysR-family	17	0.691	PA1309	1	1	1	1	1	1	1	1	1	1	1	1	1	1	1	1	1
4299	COG0075	COG0075	E	Serine-pyruvate aminotransferase/archaeal aspartate aminotransferase	Q02JF1	phnW	AEP transaminase	17	0.670	PA1310	1	1	1	1	1	1	1	1	1	1	1	1	1	1	1	1	1
3944	COG0637	COG0637	R	Predicted phosphatase/phosphohexomutase	B7UVR5	phnX	Phosphonoacetaldehyde phosphonohydrolase	17	0.669	PA1311	1	1	1	1	1	1	1	1	1	1	1	1	1	1	1	1	1
4834	COG0583	LysR	K	Transcriptional regulator	U6AJK3		Putative LysR family transcriptional regulator	16	0.701	PA1312	1	1	1	1	1	1	1	1	1	1	0	1	1	1	1	1	1
4927	COG2814	AraJ	G	Arabinose efflux permease	U6ALS6		Major facilitator superfamily	16	0.700	PA1313	1	1	1	1	1	1	1	1	1	1	0	1	1	1	1	1	1
807	COG4460	COG4460	S	Uncharacterized protein conserved in bacteria	U6AM83		Uncharacterized protein	17	0.667	PA1314	1	1	1	1	1	1	1	1	1	1	1	1	1	1	1	1	1
1635	COG1309	AcrR	K	Transcriptional regulator	U6AK60		Transcriptional regulator, TetR family	17	0.693	PA1315	1	1	1	1	1	1	1	1	1	1	1	1	1	1	1	1	1
670	COG2814	AraJ	G	Arabinose efflux permease	U6AJ74		Permeases of the major facilitator superfamily	17	0.700	PA1316	1	1	1	1	1	1	1	1	1	1	1	1	1	1	1	1	1
3231	COG1622	CyoA	C	Heme/copper-type cytochrome/quinol oxidases, subunit 2	Q9I427	cyoA	Ubiquinol oxidase subunit 2	17	0.614	PA1317	1	1	1	1	1	1	1	1	1	1	1	1	1	1	1	1	1
4600	COG0843	CyoB	C	Heme/copper-type cytochrome/quinol oxidases, subunit 1	Q9I426	cyoB	Ubiquinol oxidase subunit 1	17	0.629	PA1318	1	1	1	1	1	1	1	1	1	1	1	1	1	1	1	1	1
4722	COG1845	CyoC	C	Heme/copper-type cytochrome/quinol oxidase, subunit 3	Q9I425	cyoC	Ubiquinol oxidase subunit 3	17	0.635	PA1319	1	1	1	1	1	1	1	1	1	1	1	1	1	1	1	1	1
1745	COG3125	CyoD	C	Heme/copper-type cytochrome/quinol oxidase, subunit 4	Q9I424	cyoD	Ubiquinol oxidase subunit 4	17	0.619	PA1320	1	1	1	1	1	1	1	1	1	1	1	1	1	1	1	1	1
745	COG0109	CyoE	O	Polyprenyltransferase (cytochrome oxidase assembly factor)	Q02JG2	cyoE2	Heme O synthase 2	17	0.680	PA1321	1	1	1	1	1	1	1	1	1	1	1	1	1	1	1	1	1
2219	COG4774	Fiu	P	Outer membrane receptor for monomeric catechols	U6ALT5		Ferrichrome-iron receptor	17	0.667	PA1322	1	1	1	1	1	1	1	1	1	1	1	1	1	1	1	1	1
591	COG4575	ElaB	S	Uncharacterized conserved protein	U6AM95		Putative transmembrane protein	17	0.670	PA1323	1	1	1	1	1	1	1	1	1	1	1	1	1	1	1	1	1
2618					U6AK69		Uncharacterized protein	17	0.653	PA1324	1	1	1	1	1	1	1	1	1	1	1	1	1	1	1	1	1
556	COG4319	COG4319	S	Ketosteroid isomerase homolog	U6AJ84		Uncharacterized protein	17	0.684	PA1325	1	1	1	1	1	1	1	1	1	1	1	1	1	1	1	1	1
3408	COG1171	IlvA	E	Threonine dehydratase	U6AJL7		Threonine dehydratase biosynthetic	17	0.693	PA1326	1	1	1	1	1	1	1	1	1	1	1	1	1	1	1	1	1
3642	COG1864	NUC1	F	DNA/RNA endonuclease G, NUC1	U6ALT9		DNA/RNA endonuclease G, NUC1	17	0.684	PA1327	1	1	1	1	1	1	1	1	1	1	1	1	1	1	1	1	1
912	COG0583	LysR	K	Transcriptional regulator	U6AM99		Putative transcriptional regulator	17	0.695	PA1328	1	1	1	1	1	1	1	1	1	1	1	1	1	1	1	1	1
532	COG3193	GlcG	R	Uncharacterized protein, possibly involved in utilization of glycolate and propanediol	U6AK73		Uncharacterized protein	17	0.715	PA1329	1	1	1	1	1	1	1	1	1	1	1	1	1	1	1	1	1
2104	COG0300	DltE	R	Short-chain dehydrogenases of various substrate specificities	U6AJ88		Short-chain dehydrogenase/reductase SDR	17	0.672	PA1330	1	1	1	1	1	1	1	1	1	1	1	1	1	1	1	1	1
2976	COG0861	TerC	P	Membrane protein TerC, possibly involved in tellurium resistance	U6AJM1		Hemolysins-related protein containing CBS domains	17	0.669	PA1331	1	1	1	1	1	1	1	1	1	1	1	1	1	1	1	1	1
222					U6AMA3		Uncharacterized protein	17	0.686	PA1333	1	1	1	1	1	1	1	1	1	1	1	1	1	1	1	1	1
1459	COG1902	NemA	C	NADH:flavin oxidoreductases, Old Yellow Enzyme family	U6AK76		NADH-flavin oxidoreductase, Old Yellow Enzyme family	17	0.710	PA1334	1	1	1	1	1	1	1	1	1	1	1	1	1	1	1	1	1
2726	COG2204	AtoC	T	Response regulator containing CheY-like receiver, AAA-type ATPase, and DNA-binding domains	U6AJ93		Two component, Sigma-54 Specific, central transcriptional regulator of acidic amino acid uptake	17	0.682	PA1335	1	1	1	1	1	1	1	1	1	1	1	1	1	1	1	1	1
3606	COG4191	COG4191	T	Signal transduction histidine kinase regulating C4-dicarboxylate transport system	U6AJM5		Signal transduction histidine kinase regulating C4-dicarboxylate transport system	17	0.697	PA1336	1	1	1	1	1	1	1	1	1	1	1	1	1	1	1	1	1
3601	COG0252	AnsB	EJ	L-asparaginase/archaeal Glu-tRNAGln amidotransferase subunit D	Q9I407	ansB	L-asparagine/L-glutamine amidohydrolase	17	0.659	PA1337	1	1	1	1	1	1	1	1	1	1	1	1	1	1	1	1	1
4055	COG0405	Ggt	E	Gamma-glutamyltransferase	Q9I406	ggt	Gamma-glutamyltranspeptidase small chain	17	0.673	PA1338	1	1	1	1	1	1	1	1	1	1	1	1	1	1	1	1	1
2086	COG1126	GlnQ	E	ABC-type polar amino acid transport system, ATPase component	U6AK80		Glutamate Aspartate transport ATP-binding protein GltL	17	0.634	PA1339	1	1	1	1	1	1	1	1	1	1	1	1	1	1	1	1	1
2341	COG0765	HisM	E	ABC-type amino acid transport system, permease component	U6AJ98		Glutamate Aspartate transport system permease protein GltK	17	0.625	PA1340	1	1	1	1	1	1	1	1	1	1	1	1	1	1	1	1	1
2336	COG0765	HisM	E	ABC-type amino acid transport system, permease component	U6AJN0		Glutamate Aspartate transport system permease protein GltJ	17	0.643	PA1341	1	1	1	1	1	1	1	1	1	1	1	1	1	1	1	1	1
3696	COG0834	HisJ	ET	ABC-type amino acid transport/signal transduction systems, periplasmic component/domain	U6ALV2		Glutamate Aspartate periplasmic binding protein GltI	17	0.619	PA1342	1	1	1	1	1	1	1	1	1	1	1	1	1	1	1	1	1
3012					U6AMB4		Uncharacterized protein	17	0.651	PA1343	1	1	1	1	1	1	1	1	1	1	1	1	1	1	1	1	1
2099	COG1028	FabG	IQR	Dehydrogenases with different specificities (related to short-chain alcohol dehydrogenases)	U6AK83		Short-chain dehydrogenase/reductase SDR	17	0.688	PA1344	1	1	1	1	1	1	1	1	1	1	1	1	1	1	1	1	1
3080	COG0189	RimK	HJ	Glutathione synthase/Ribosomal protein S6 modification enzyme (glutaminyl transferase)	U6AJA3		Glutathione synthase/Ribosomal protein S6 modification enzyme (Glutaminyl transferase)	17	0.674	PA1345	1	1	1	1	1	1	1	1	1	1	1	1	1	1	1	1	1
5083	COG1982	LdcC	E	Arginine/lysine/ornithine decarboxylases	U6AJN5		Lysine decarboxylase	16	0.699	PA1346	1	1	1	1	1	1	1	1	1	1	0	1	1	1	1	1	1
2648	COG2197	CitB	TK	Response regulator containing a CheY-like receiver domain and an HTH DNA-binding domain	U6ALV6		Putative transcriptional regulator	17	0.583	PA1347	1	1	1	1	1	1	1	1	1	1	1	1	1	1	1	1	1
579	COG3795	COG3795	S	Uncharacterized protein conserved in bacteria	U6AK87		Uncharacterized protein	17	0.667	PA1349	1	1	1	1	1	1	1	1	1	1	1	1	1	1	1	1	1
4007	COG4312	COG4312	S	Uncharacterized protein conserved in bacteria	U6AJA8		Uncharacterized protein	17	0.660	PA1350	1	1	1	1	1	1	1	1	1	1	1	1	1	1	1	1	1
1180	COG4941	COG4941	K	Predicted RNA polymerase sigma factor containing a TPR repeat domain	U6AJP0		RNA polymerase sigma-70 factor, ECF subfamily	17	0.718	PA1351	1	1	1	1	1	1	1	1	1	1	1	1	1	1	1	1	1
1194	COG2814	AraJ	G	Arabinose efflux permease	U6ALW0		Permeases of the major facilitator superfamily	17	0.736	PA1352	1	1	1	1	1	1	1	1	1	1	1	1	1	1	1	1	1
3510	COG2764	PhnB	S	Uncharacterized protein conserved in bacteria	U6AMC4		PhnB protein putative DNA binding 3-demethylubiquinone-9 3-methyltransferase domain protein	17	0.652	PA1353	1	1	1	1	1	1	1	1	1	1	1	1	1	1	1	1	1
3965	COG3795	COG3795	S	Uncharacterized protein conserved in bacteria	U6AK91		PhnB protein	17	0.660	PA1354	1	1	1	1	1	1	1	1	1	1	1	1	1	1	1	1	1
122					U6AJB2		Molybdopterin converting factor, small subunit	17	0.715	PA1355	1	1	1	1	1	1	1	1	1	1	1	1	1	1	1	1	1
5001					U6AJP5		Uncharacterized protein	16	0.716	PA1356	1	1	1	0	1	1	1	1	1	1	1	1	1	1	1	1	1
1539	COG2606	EbsC	S	Uncharacterized conserved protein	U6ALW4		tRNA proofreading protein	17	0.704	PA1357	1	1	1	1	1	1	1	1	1	1	1	1	1	1	1	1	1
2426	COG3865	COG3865	S	Uncharacterized protein conserved in bacteria	U6AMC8		PhnB protein putative DNA binding 3-demethylubiquinone-9 3-methyltransferase domain protein	17	0.672	PA1358	1	1	1	1	1	1	1	1	1	1	1	1	1	1	1	1	1
3534	COG1396	HipB	K	Predicted transcriptional regulators	V5T1H5		Cro/Cl family transcriptional regulator	17	0.688	PA1359	1	1	1	1	1	1	1	1	1	1	1	1	1	1	1	1	1
447	COG5006	rhtA	R	Predicted permease, DMT superfamily	U6AJB7		Putative DMT superfamily metabolite efflux protein	17	0.711	PA1360	1	1	1	1	1	1	1	1	1	1	1	1	1	1	1	1	1
1861	COG0534	NorM	V	Na+-driven multidrug efflux pump	Q9I3Y3	pmpM	Multidrug-efflux transporter	17	0.697	PA1361	1	1	1	1	1	1	1	1	1	1	1	1	1	1	1	1	1
2702					U6ALW8		Uncharacterized protein	16	0.630	PA1362,PA0819	1	1	1	1	1	1	1	1	1	1	0	1	2	1	1	1	1
2190	COG1595	RpoE	K	DNA-directed RNA polymerase specialized sigma subunit, sigma24 homolog	U6AMD3		Putative sigma-70 factor, ECF subfamily	17	0.674	PA1363	1	1	1	1	1	1	1	1	1	1	1	1	1	1	1	1	1
1997	COG3712	FecR	PT	Fe2+-dicitrate sensor, membrane component	U6AKA1		Putative transmembrane sensor	17	0.698	PA1364	1	1	1	1	1	1	1	1	1	1	1	1	1	1	1	1	1
3329	COG1629	CirA	P	Outer membrane receptor proteins, mostly Fe transport				17	0.669	PA1365	1	1	1	1	1	1	1	1	1	1	1	1	1	1	1	1	1
6081	COG2184	Fic	D	Protein involved in cell division	V9TD56		Cell filamentation protein Fic	4	0.549	PA1366	0	0	0	0	1	1	0	0	0	0	0	0	1	1	0	0	0
3119	COG0384	COG0384	R	Predicted epimerase, PhzC/PhzF homolog	U6AJQ2		Phenazine biosynthesis protein PhzF like protein	17	0.670	PA1367	1	1	1	1	1	1	1	1	1	1	1	1	1	1	1	1	1
6928	COG3666	COG3666	L	Transposase and inactivated derivatives	T2EIC8		Transposase DDE domain protein	2	0.585	PA1368	0	0	0	0	0	0	0	0	0	0	0	0	1	1	0	0	0
7119					T2ED71		Uncharacterized protein	2	0.425	PA1369	0	0	0	0	0	0	0	0	0	0	0	0	1	1	0	0	0
6927					T2ELE4		Uncharacterized protein	2	0.510	PA1370	0	0	0	0	0	0	0	0	0	0	0	0	1	1	0	0	0
6926	COG5619	COG5619	S	Uncharacterized conserved protein	T2ET04		Uncharacterized protein	2	0.416	PA1371	0	0	0	0	0	0	0	0	0	0	0	0	1	1	0	0	0
6925	COG3972	COG3972	R	Superfamily I DNA and RNA helicases	T2ER44		Uncharacterized protein	2	0.436	PA1372	0	0	0	0	0	0	0	0	0	0	0	0	1	1	0	0	0
5022	COG0304	FabB	IQ	3-oxoacyl-(acyl-carrier-protein) synthase	U6ALX1		3-oxoacyl-[acyl-carrier-protein] synthase 2	16	0.722	PA1373	1	1	1	1	1	1	1	1	1	1	0	1	1	1	1	1	1
5024	COG1733	COG1733	K	Predicted transcriptional regulators	U6AMD8		Transcriptional regulator, HxlR family	16	0.675	PA1374	1	1	1	1	1	1	1	1	1	1	0	1	1	1	1	1	1
1849	COG0111	SerA	HE	Phosphoglycerate dehydrogenase and related dehydrogenases	A6V8H9	pdxB	Erythronate-4-phosphate dehydrogenase	17	0.726	PA1375	1	1	1	1	1	1	1	1	1	1	1	1	1	1	1	1	1
4700	COG4579	COG4579	T	Isocitrate dehydrogenase kinase/phosphatase	A6V8H8	aceK	Isocitrate dehydrogenase kinase/phosphatase	17	0.652	PA1376	1	1	1	1	1	1	1	1	1	1	1	1	1	1	1	1	1
1642	COG1670	RimL	J	Acetyltransferases, including N-acetylases of ribosomal proteins	U6AJQ4		Histone acetyltransferase HPA2-related acetyltransferase	17	0.691	PA1377	1	1	1	1	1	1	1	1	1	1	1	1	1	1	1	1	1
5531					U6AKB4		Uncharacterized protein	12	0.639	PA1378	1	1	1	1	0	0	0	1	1	1	0	1	1	1	1	1	0
5539	COG0300	DltE	R	Short-chain dehydrogenases of various substrate specificities	U6AJD2		Dehydrogenases with different specificities (Short-chain alcohol dehydrogenases-like protein)	11	0.693	PA1379	1	1	1	0	0	0	0	1	1	1	0	1	1	1	1	1	0
5547	COG2207	AraC	K	AraC-type DNA-binding domain-containing proteins	U6AJQ8		Transcriptional regulator, AraC family	11	0.690	PA1380	1	1	1	0	0	0	0	1	1	1	0	1	1	1	1	1	0
6090	COG1450	PulD	NU	Type II secretory pathway, component PulD	T2EIB6		Bacterial type II and III secretion system family protein	4	0.598	PA1382	1	1	0	0	0	0	0	1	0	0	0	0	1	0	0	0	0
6124					V5SZV0		Uncharacterized protein	4	0.593	PA1383	1	1	0	0	0	0	0	1	0	0	0	0	1	0	0	0	0
6076	COG1087	GalE	M	UDP-glucose 4-epimerase	V5SZ24		UDP-galactose-4-epimerase	4	0.565	PA1384	1	1	0	0	0	0	0	1	0	0	0	0	1	0	0	0	0
6094	COG0438	RfaG	M	Glycosyltransferase	V5T0T7		Glycosyl hydrolase	4	0.510	PA1385	1	1	0	0	0	0	0	1	0	0	0	0	1	0	0	0	0
6032	COG1134	TagH	GM	ABC-type polysaccharide/polyol phosphate transport system, ATPase component	T2ESH5		Uncharacterized protein	4	0.526	PA1386	1	1	0	0	0	0	0	1	0	0	0	0	1	0	0	0	0
6095					T2ELK1		Sulfotransferase family protein	4	0.611	PA1387	1	1	0	0	0	0	0	1	0	0	0	0	1	0	0	0	0
6078					V5SZU6		Uncharacterized protein	4	0.588	PA1388	1	1	0	0	0	0	0	1	0	0	0	0	1	0	0	0	0
6092	COG0438	RfaG	M	Glycosyltransferase	V5SZ20		Glycosyl transferase	4	0.622	PA1389	1	1	0	0	0	0	0	1	0	0	0	0	1	0	0	0	0
6093	COG0463	WcaA	M	Glycosyltransferases involved in cell wall biogenesis	T2EM16		Glycosyl transferase 2 family protein	4	0.619	PA1390	1	1	0	0	0	0	0	1	0	0	0	0	1	0	0	0	0
6082	COG0438	RfaG	M	Glycosyltransferase	T2EFU8		Glycosyl transferases group 1 family protein	4	0.637	PA1391	1	1	0	0	0	0	0	1	0	0	0	0	1	0	0	0	0
6083	COG3551	COG3551	S	Uncharacterized protein conserved in bacteria	V5SZM7		Uncharacterized protein	4	0.608	PA1392	1	1	0	0	0	0	0	1	0	0	0	0	1	0	0	0	0
6107	COG0529	CysC	P	Adenylylsulfate kinase and related kinases				4	0.550	PA1393	1	1	0	0	0	0	0	1	0	0	0	0	1	0	0	0	0
5343					G4LSH9		Uncharacterized protein	14	0.714	PA1394	0	0	1	1	1	1	1	1	1	1	0	1	1	1	1	1	1
4552					U6AME8		Uncharacterized protein	17	0.628	PA1395	1	1	1	1	1	1	1	1	1	1	1	1	1	1	1	1	1
3286	COG0642	BaeS	T	Signal transduction histidine kinase	U6AKB9		Sensor histidine kinase/response regulator	17	0.688	PA1396	1	1	1	1	1	1	1	1	1	1	1	1	1	1	1	1	1
1146	COG2197	CitB	TK	Response regulator containing a CheY-like receiver domain and an HTH DNA-binding domain	U6AJD7		DNA-binding response regulator, LuxR family	17	0.692	PA1397	1	1	1	1	1	1	1	1	1	1	1	1	1	1	1	1	1
167					U6AJR6		Uncharacterized protein	17	0.678	PA1398	1	1	1	1	1	1	1	1	1	1	1	1	1	1	1	1	1
482	COG0583	LysR	K	Transcriptional regulator	U6ALY7		Transcriptional regulator, LysR family	17	0.709	PA1399	1	1	1	1	1	1	1	1	1	1	1	1	1	1	1	1	1
5074	COG4799	COG4799	I	Acetyl-CoA carboxylase, carboxyltransferase component (subunits alpha and beta)	U6AMF7		Putative pyruvate carboxylase	16	0.712	PA1400	1	1	1	1	1	1	1	1	0	1	1	1	1	1	1	1	1
1498	COG5485	COG5485	R	Predicted ester cyclase	U6AKC8		Uncharacterized protein	17	0.674	PA1401	1	1	1	1	1	1	1	1	1	1	1	1	1	1	1	1	1
368	COG4122	COG4122	R	Predicted O-methyltransferase	U6AJE7		O-methyltransferase	17	0.697	PA1402	1	1	1	1	1	1	1	1	1	1	1	1	1	1	1	1	1
2794	COG1309	AcrR	K	Transcriptional regulator	U6AJS0		Transcriptional regulator, TetR family	17	0.697	PA1403	1	1	1	1	1	1	1	1	1	1	1	1	1	1	1	1	1
1337					U6ALZ2		Uncharacterized protein	17	0.658	PA1404	1	1	1	1	1	1	1	1	1	1	1	1	1	1	1	1	1
4232	COG0210	UvrD	L	Superfamily I DNA and RNA helicases	U6AMG2		UvrD/REP helicase family protein	17	0.694	PA1405	1	1	1	1	1	1	1	1	1	1	1	1	1	1	1	1	1
1055	COG1708	COG1708	R	Predicted nucleotidyltransferases	U6AKD2		Putative nucleotidyltransferase	17	0.690	PA1406	1	1	1	1	1	1	1	1	1	1	1	1	1	1	1	1	1
1076	COG1092	COG1092	R	Predicted SAM-dependent methyltransferases	U6AJF1		Methyltransferase	17	0.694	PA1407	1	1	1	1	1	1	1	1	1	1	1	1	1	1	1	1	1
3909	COG3264	COG3264	M	Small-conductance mechanosensitive channel	V5SZS9		Mechanosensitive ion channel protein MscS	17	0.696	PA1408	1	1	1	1	1	1	1	1	1	1	1	1	1	1	1	1	1
3489	COG0123	AcuC	BQ	Deacetylases, including yeast histone deacetylase and acetoin utilization protein	U6AMG7		Deacetylase	17	0.681	PA1409	1	1	1	1	1	1	1	1	1	1	1	1	1	1	1	1	1
3316	COG0687	PotD	E	Spermidine/putrescine-binding periplasmic protein	U6AKD6		Putrescine-binding periplasmic protein	17	0.654	PA1410	1	1	1	1	1	1	1	1	1	1	1	1	1	1	1	1	1
470	COG0697	RhaT	GER	Permeases of the drug/metabolite transporter (DMT) superfamily	U6AJF6		Permease of the drug/metabolite transporter (DMT) superfamily	17	0.673	PA1411	1	1	1	1	1	1	1	1	1	1	1	1	1	1	1	1	1
1402	COG2814	AraJ	G	Arabinose efflux permease	U6AJS8		Permeases of the major facilitator superfamily	17	0.726	PA1412	1	1	1	1	1	1	1	1	1	1	1	1	1	1	1	1	1
960	COG0583	LysR	K	Transcriptional regulator	U6AM00		Transcriptional regulators, LysR family	17	0.708	PA1413	1	1	1	1	1	1	1	1	1	1	1	1	1	1	1	1	1
268					A6V894		Uncharacterized protein	17	0.659	PA1414	1	1	1	1	1	1	1	1	1	1	1	1	1	1	1	1	1
3867	COG0491	GloB	R	Zn-dependent hydrolases, including glyoxylases	U6AMH1		Uncharacterized protein	17	0.664	PA1415	1	1	1	1	1	1	1	1	1	1	1	1	1	1	1	1	1
1695	COG0277	GlcD	C	FAD/FMN-containing dehydrogenases	U6AKE0		D-2-hydroxyglutarate dehydrogenase	17	0.706	PA1416	1	1	1	1	1	1	1	1	1	1	1	1	1	1	1	1	1
2401	COG0028	IlvB	EH	Thiamine pyrophosphate-requiring enzymes [acetolactate synthase, pyruvate dehydrogenase (cytochrome), glyoxylate carboligase, phosphonopyruvate decarboxylase]	U6AJG0		Acetohydroxy acid synthase	17	0.712	PA1417	1	1	1	1	1	1	1	1	1	1	1	1	1	1	1	1	1
1857	COG0591	PutP	ER	Na+/proline symporter	U6AJT1		Sodium-solute symporter, putative	17	0.676	PA1418	1	1	1	1	1	1	1	1	1	1	1	1	1	1	1	1	1
4620	COG1457	CodB	F	Purine-cytosine permease and related proteins	U6AM05		Cytosine/purine/uracil/thiamine/allantoin permease family protein	17	0.683	PA1419	1	1	1	1	1	1	1	1	1	1	1	1	1	1	1	1	1
2950	COG4319	COG4319	S	Ketosteroid isomerase homolog	U6AMH5		Undecaprenyl pyrophosphate synthase	17	0.650	PA1420	1	1	1	1	1	1	1	1	1	1	1	1	1	1	1	1	1
3683	COG0010	SpeB	E	Arginase/agmatinase/formimionoglutamate hydrolase, arginase family	U6AKE5		Agmatinase	17	0.672	PA1421	1	1	1	1	1	1	1	1	1	1	1	1	1	1	1	1	1
964	COG0583	LysR	K	Transcriptional regulator	U6AJG3		Transcriptional regulator GbuR	17	0.670	PA1422	1	1	1	1	1	1	1	1	1	1	1	1	1	1	1	1	1
5160	COG0840	Tar	NT	Methyl-accepting chemotaxis protein	Q9I3S1	bdlA	Chemotaxis regulator BdlA	16	0.657	PA1423	1	1	1	1	1	1	1	1	1	0	1	1	1	1	1	1	1
4806	COG3148	COG3148	S	Uncharacterized conserved protein	I6SVI4		Uncharacterized protein	16	0.703	PA1424	1	1	1	1	1	1	1	1	1	0	1	1	1	1	1	1	1
4811	COG0488	Uup	R	ATPase components of ABC transporters with duplicated ATPase domains	V5T1B5		ABC transporter ATP-binding protein	16	0.711	PA1425	1	1	1	1	1	1	1	1	1	0	1	1	1	1	1	1	1
4924					V5SZQ9		GNAT family acetyltransferase	16	0.671	PA1428	1	1	1	1	1	1	1	1	1	0	1	1	1	1	1	1	1
5312	COG0474	MgtA	P	Cation transport ATPase	V5SYY7		Carbonate dehydratase	15	0.694	PA1429	1	1	1	0	1	1	1	1	1	0	1	1	1	1	1	1	1
5353	COG2771	CsgD	K	DNA-binding HTH domain-containing proteins	P25084	lasR	Transcriptional activator protein LasR	14	0.593	PA1430	1	1	1	0	1	1	1	1	1	0	1	1	1	1	0	1	1
5338					A6V867	rsaL	Regulatory protein RsaL	15	0.548	PA1431	1	1	1	0	1	1	1	1	1	0	1	1	1	1	1	1	1
5120	COG3916	LasI	TQ	N-acyl-L-homoserine lactone synthetase	P33883	lasI	Autoinducer synthesis protein LasI	16	0.568	PA1432	1	1	1	1	1	1	1	1	1	0	1	1	1	1	1	1	1
5151	COG2200	Rtn	T	FOG: EAL domain	V5SZQ4		DeoR family transcriptional regulator	16	0.689	PA1433	1	1	1	1	1	1	1	1	1	0	1	1	1	1	1	1	1
4786	COG3672	COG3672	S	Predicted periplasmic protein	V5SYY3		Uncharacterized protein	16	0.690	PA1434	1	1	1	1	1	1	1	1	1	0	1	1	1	1	1	1	1
4997	COG0845	AcrA	M	Membrane-fusion protein	V5T0P5		RND transporter MFP subunit	16	0.702	PA1435	1	1	1	1	1	1	1	1	1	0	1	1	1	1	1	1	1
5061	COG0841	AcrB	V	Cation/multidrug efflux pump	V5T1A6		Acriflavine resistance protein B	16	0.679	PA1436	1	1	1	1	1	1	1	1	1	0	1	1	1	1	1	1	1
4863	COG0745	OmpR	TK	Response regulators consisting of a CheY-like receiver domain and a winged-helix DNA-binding domain	V5SZI0		Transcriptional regulator	16	0.664	PA1437	1	1	1	1	1	1	1	1	1	0	1	1	1	1	1	1	1
5031	COG0642	BaeS	T	Signal transduction histidine kinase	V5SZP9		Sensor histidine kinase	16	0.698	PA1438	1	1	1	1	1	1	1	1	1	0	1	1	1	1	1	1	1
2407	COG2832	COG2832	S	Uncharacterized protein conserved in bacteria	U6AMI1		Heme utilization-like protein	17	0.674	PA1439	1	1	1	1	1	1	1	1	1	1	1	1	1	1	1	1	1
3782	COG3318	COG3318	R	Predicted metal-binding protein related to the C-terminal domain of SecA	U6AKE9		Uncharacterized protein	17	0.655	PA1440	1	1	1	1	1	1	1	1	1	1	1	1	1	1	1	1	1
3538	COG3144	FliK	N	Flagellar hook-length control protein	U6AJG8		Flagellar hook-length control protein FliK	17	0.695	PA1441	1	1	1	1	1	1	1	1	1	1	1	1	1	1	1	1	1
3266	COG1580	FliL	N	Flagellar basal body-associated protein	U6AJT9		Flagellar biosynthesis protein FliL	17	0.626	PA1442	1	1	1	1	1	1	1	1	1	1	1	1	1	1	1	1	1
3584	COG1868	FliM	N	Flagellar motor switch protein	Q51465	fliM	Flagellar motor switch protein FliM	17	0.645	PA1443	1	1	1	1	1	1	1	1	1	1	1	1	1	1	1	1	1
3039	COG1886	FliN	NU	Flagellar motor switch/type III secretory pathway protein	Q51466	fliN	Flagellar motor switch protein FliN	17	0.656	PA1444	1	1	1	1	1	1	1	1	1	1	1	1	1	1	1	1	1
1516	COG3190	FliO	N	Flagellar biogenesis protein	Q51467	fliO	Flagellar protein FliO	17	0.726	PA1445	1	1	1	1	1	1	1	1	1	1	1	1	1	1	1	1	1
3778	COG1338	FliP	NU	Flagellar biosynthesis pathway, component FliP	Q51468	fliP	Flagellar biosynthetic protein FliP	17	0.639	PA1446	1	1	1	1	1	1	1	1	1	1	1	1	1	1	1	1	1
2039	COG1987	FliQ	NU	Flagellar biosynthesis pathway, component FliQ	U6AJU3		Flagellar biosynthesis protein FliQ	17	0.644	PA1447	1	1	1	1	1	1	1	1	1	1	1	1	1	1	1	1	1
1525	COG1684	FliR	NU	Flagellar biosynthesis pathway, component FliR	U6AM17		Flagellar biosynthetic protein fliR	17	0.663	PA1448	1	1	1	1	1	1	1	1	1	1	1	1	1	1	1	1	1
3026	COG1377	FlhB	NU	Flagellar biosynthesis pathway, component FlhB	U6AMJ0		Flagellar biosynthesis protein FlhB	17	0.672	PA1449	1	1	1	1	1	1	1	1	1	1	1	1	1	1	1	1	1
2872	COG1512	COG1512	R	Beta-propeller domains of methanol dehydrogenase type	U6AKF8		Beta-propeller domains of methanol dehydrogenase type	17	0.688	PA1450	1	1	1	1	1	1	1	1	1	1	1	1	1	1	1	1	1
2873	COG1512	COG1512	R	Beta-propeller domains of methanol dehydrogenase type	U6AJH9		Beta-propeller domains of methanol dehydrogenase type	17	0.696	PA1451	1	1	1	1	1	1	1	1	1	1	1	1	1	1	1	1	1
4374	COG1298	FlhA	NU	Flagellar biosynthesis pathway, component FlhA	U6AJU8		Flagellar biosynthesis protein FlhA	17	0.660	PA1452	1	1	1	1	1	1	1	1	1	1	1	1	1	1	1	1	1
1809	COG1419	FlhF	N	Flagellar GTP-binding protein	Q9I3P8	flhF	Flagella-associated GTP-binding protein	17	0.691	PA1453	1	1	1	1	1	1	1	1	1	1	1	1	1	1	1	1	1
3173	COG0455	flhG	D	ATPases involved in chromosome partitioning	U6AMJ5		Site-determining protein	17	0.647	PA1454	1	1	1	1	1	1	1	1	1	1	1	1	1	1	1	1	1
1111	COG1191	FliA	K	DNA-directed RNA polymerase specialized sigma subunit	P29248	fliA	Sigma-28	17	0.647	PA1455	1	1	1	1	1	1	1	1	1	1	1	1	1	1	1	1	1
1542	COG0784	CheY	T	FOG: CheY-like receiver	Q51455	cheY	Chemotaxis protein CheY	17	0.603	PA1456	1	1	1	1	1	1	1	1	1	1	1	1	1	1	1	1	1
3381	COG3143	CheZ	NT	Chemotaxis protein	Q02JU1	cheZ	Chemotaxis protein CheZ	17	0.629	PA1457	1	1	1	1	1	1	1	1	1	1	1	1	1	1	1	1	1
5143	COG0643	CheA	NT	Chemotaxis protein histidine kinase and related kinases	U6AM26		Signal transduction histidine kinase CheA	16	0.668	PA1458	1	1	1	1	1	1	1	1	0	1	1	1	1	1	1	1	1
3400	COG2201	CheB	NT	Chemotaxis response regulator containing a CheY-like receiver domain and a methylesterase domain	O87125	cheB1	Chemotaxis response regulator protein-glutamate methylesterase of group 1 operon	17	0.683	PA1459	1	1	1	1	1	1	1	1	1	1	1	1	1	1	1	1	1
3291	COG1291	MotA	N	Flagellar motor component	U6AKG7		Flagellar motor rotation protein MotA	17	0.663	PA1460	1	1	1	1	1	1	1	1	1	1	1	1	1	1	1	1	1
3594	COG1360	MotB	N	Flagellar motor protein	U6AJI8		Flagellar motor rotation protein MotB	17	0.658	PA1461	1	1	1	1	1	1	1	1	1	1	1	1	1	1	1	1	1
2540	COG1192	Soj	D	ATPases involved in chromosome partitioning	U6AJV7		Cobyrinic acid a,c-diamide synthase	17	0.664	PA1462	1	1	1	1	1	1	1	1	1	1	1	1	1	1	1	1	1
749					U6AM32		CheW domain protein	17	0.704	PA1463	1	1	1	1	1	1	1	1	1	1	1	1	1	1	1	1	1
2436	COG0835	CheW	NT	Chemotaxis signal transduction protein	U6AMK5		Positive regulator of CheA protein activity (CheW)	17	0.625	PA1464	1	1	1	1	1	1	1	1	1	1	1	1	1	1	1	1	1
204					U6AKH1		Uncharacterized protein	17	0.728	PA1465	1	1	1	1	1	1	1	1	1	1	1	1	1	1	1	1	1
1169	COG0625	Gst	O	Glutathione S-transferase	U6AJJ4		Glutathione S-transferase	17	0.680	PA1466	1	1	1	1	1	1	1	1	1	1	1	1	1	1	1	1	1
1287	COG2378	COG2378	K	Predicted transcriptional regulator	U6AJW0		Transcriptional regulator, DeoR family	17	0.705	PA1467	1	1	1	1	1	1	1	1	1	1	1	1	1	1	1	1	1
2042					U6AM37		Uncharacterized protein	17	0.674	PA1468	1	1	1	1	1	1	1	1	1	1	1	1	1	1	1	1	1
1028	COG1496	yfiH	S	Uncharacterized conserved protein	U6AMK9		Uncharacterized protein	17	0.704	PA1469	1	1	1	1	1	1	1	1	1	1	1	1	1	1	1	1	1
1549	COG1028	FabG	IQR	Dehydrogenases with different specificities (related to short-chain alcohol dehydrogenases)	V5T0L6		3-ketoacyl-ACP reductase	17	0.703	PA1470	1	1	1	1	1	1	1	1	1	1	1	1	1	1	1	1	1
5568					U6AJJ7		Uncharacterized protein	10	0.675	PA1471	1	1	0	1	1	1	0	0	0	1	0	0	1	1	1	0	1
5585	COG1670	RimL	J	Acetyltransferases, including N-acetylases of ribosomal proteins	U6AJW4		Acetyltransferase, GNAT family	10	0.658	PA1472	1	1	0	1	1	1	0	0	0	1	0	0	1	1	1	0	1
185	COG2257	COG2257	S	Uncharacterized homolog of the cytoplasmic domain of flagellar protein FhlB	U6AM41		FlhB domain protein	17	0.679	PA1473	1	1	1	1	1	1	1	1	1	1	1	1	1	1	1	1	1
1091					U6AML4		Uncharacterized protein	17	0.693	PA1474	1	1	1	1	1	1	1	1	1	1	1	1	1	1	1	1	1
1016	COG4133	CcmA	O	ABC-type transport system involved in cytochrome c biogenesis, ATPase component	Q9I3N7	ccmA	Heme exporter protein A	17	0.711	PA1475	1	1	1	1	1	1	1	1	1	1	1	1	1	1	1	1	1
2518	COG2386	CcmB	O	ABC-type transport system involved in cytochrome c biogenesis, permease component	Q9I3N6	ccmB	Cytochrome c-type biogenesis protein CcmB	17	0.665	PA1476	1	1	1	1	1	1	1	1	1	1	1	1	1	1	1	1	1
2985	COG0755	CcmC	O	ABC-type transport system involved in cytochrome c biogenesis, permease component	Q9I3N5	ccmC	Cytochrome c-type biogenesis protein CcmC	17	0.647	PA1477	1	1	1	1	1	1	1	1	1	1	1	1	1	1	1	1	1
256	COG3114	CcmD	U	Heme exporter protein D	Q9I3N4	ccmD	Cytochrome c-type biogenesis protein CcmD	17	0.667	PA1478	1	1	1	1	1	1	1	1	1	1	1	1	1	1	1	1	1
3585	COG2332	CcmE	O	Cytochrome c-type biogenesis protein CcmE	A6V817	ccmE	Heme chaperone CcmE	17	0.646	PA1479	1	1	1	1	1	1	1	1	1	1	1	1	1	1	1	1	1
4202	COG1138	CcmF	O	Cytochrome c biogenesis factor	Q9I3N2	ccmF	Cytochrome c-type biogenesis protein CcmF	17	0.688	PA1480	1	1	1	1	1	1	1	1	1	1	1	1	1	1	1	1	1
4571	COG0526	TrxA	OC	Thiol-disulfide isomerase and thioredoxins	Q9I3N1	dsbE	Cytochrome c biogenesis protein CcmG	17	0.665	PA1481	1	1	1	1	1	1	1	1	1	1	1	1	1	1	1	1	1
1499	COG3088	CcmH	O	Uncharacterized protein involved in biosynthesis of c-type cytochromes	Q9I3N0	ccmH	Cytochrome c-type biogenesis protein CcmH	17	0.656	PA1482	1	1	1	1	1	1	1	1	1	1	1	1	1	1	1	1	1
2245	COG4235	COG4235	O	Cytochrome c biogenesis factor	Q9I3M9	cycH	Cytochrome c-type biogenesis protein CycH	17	0.708	PA1483	1	1	1	1	1	1	1	1	1	1	1	1	1	1	1	1	1
2901	COG2197	CitB	TK	Response regulator containing a CheY-like receiver domain and an HTH DNA-binding domain	U6AMM3		Transcriptional regulator, LuxR family	17	0.654	PA1484	1	1	1	1	1	1	1	1	1	1	1	1	1	1	1	1	1
1808	COG0531	PotE	E	Amino acid transporters	U6AKI5		Putative amino acid permease	17	0.677	PA1485	1	1	1	1	1	1	1	1	1	1	1	1	1	1	1	1	1
2326	COG3191	DmpA	EQ	L-aminopeptidase/D-esterase	U6AJL2		D-aminopeptidase	17	0.717	PA1486	1	1	1	1	1	1	1	1	1	1	1	1	1	1	1	1	1
4935	COG0554	GlpK	C	Glycerol kinase	U6AJX7		Glycerol kinase	16	0.703	PA1487	1	1	1	1	1	1	1	1	1	1	0	1	1	1	1	1	1
4919	COG0446	HcaD	R	Uncharacterized NAD(FAD)-dependent dehydrogenases	U6AM58		Sarcosine oxidase alpha subunit	16	0.715	PA1488	1	1	1	1	1	1	1	1	1	1	0	1	1	1	1	1	1
5195	COG0579	COG0579	R	Predicted dehydrogenase	U6AMM6		Putative Glycerol-3-phosphate dehydrogenase	16	0.683	PA1489	1	1	1	1	1	1	1	1	1	1	0	1	1	1	1	1	1
5139	COG1349	GlpR	KG	Transcriptional regulators of sugar metabolism	U6AKJ0		Transcriptional regulator, DeoR family	16	0.673	PA1490	1	1	1	1	1	1	1	1	1	1	0	1	1	1	1	1	1
5225	COG3192	EutH	E	Ethanolamine utilization protein	U6AJL8		Ethanolamine permease	16	0.632	PA1491	1	1	1	1	1	1	1	1	1	1	0	1	1	1	1	1	1
5013					U6AJY2		Uncharacterized protein	16	0.664	PA1492	1	1	1	1	1	1	1	1	1	1	0	1	1	1	1	1	1
3386	COG1613	Sbp	P	ABC-type sulfate transport system, periplasmic component	U6AM65		Sulfate-binding protein Sbp	17	0.646	PA1493	1	1	1	1	1	1	1	1	1	1	1	1	1	1	1	1	1
2797	COG1196	Smc	D	Chromosome segregation ATPases	U6AMN1		Aspartate ammonia-lyase	17	0.680	PA1494	1	1	1	1	1	1	1	1	1	1	1	1	1	1	1	1	1
430	COG4339	COG4339	S	Uncharacterized protein conserved in bacteria	U6AKJ6		Uncharacterized protein	17	0.729	PA1495	1	1	1	1	1	1	1	1	1	1	1	1	1	1	1	1	1
4145	COG1226	Kch	P	Kef-type K+ transport systems, predicted NAD-binding component	V5T153		Ion transporter	17	0.646	PA1496	1	1	1	1	1	1	1	1	1	1	1	1	1	1	1	1	1
445	COG4413	Utp	E	Urea transporter	U6AJY6		Eukaryotic-type low-affinity urea transporter	17	0.732	PA1497	1	1	1	1	1	1	1	1	1	1	1	1	1	1	1	1	1
3098	COG0469	PykF	G	Pyruvate kinase	U6AM71		Pyruvate kinase	17	0.695	PA1498	1	1	1	1	1	1	1	1	1	1	1	1	1	1	1	1	1
4213	COG2379	GckA	G	Putative glycerate kinase	U6AMN5		D-glycerate 2-kinase	17	0.690	PA1499	1	1	1	1	1	1	1	1	1	1	1	1	1	1	1	1	1
2399	COG2084	MmsB	I	3-hydroxyisobutyrate dehydrogenase and related beta-hydroxyacid dehydrogenases	U6AKK0		2-hydroxy-3-oxopropionate reductase	17	0.668	PA1500	1	1	1	1	1	1	1	1	1	1	1	1	1	1	1	1	1
2802	COG3622	Hfi	G	Hydroxypyruvate isomerase	U6AJM8		Hydroxypyruvate isomerase	17	0.658	PA1501	1	1	1	1	1	1	1	1	1	1	1	1	1	1	1	1	1
2405	COG3960	COG3960	R	Glyoxylate carboligase	U6AJZ1		Glyoxylate carboligase	17	0.666	PA1502	1	1	1	1	1	1	1	1	1	1	1	1	1	1	1	1	1
1607	COG3193	GlcG	R	Uncharacterized protein, possibly involved in utilization of glycolate and propanediol	U6AM76		GlcG protein	17	0.692	PA1503	1	1	1	1	1	1	1	1	1	1	1	1	1	1	1	1	1
1947	COG1309	AcrR	K	Transcriptional regulator	U6AMN9		Transcriptional regulator, TetR family	17	0.661	PA1504	1	1	1	1	1	1	1	1	1	1	1	1	1	1	1	1	1
1284	COG2896	MoaA	H	Molybdenum cofactor biosynthesis enzyme	Q9I3K7	moaA2	Molybdenum cofactor biosynthesis protein A 2	17	0.674	PA1505	1	1	1	1	1	1	1	1	1	1	1	1	1	1	1	1	1
160	COG4551	COG4551	R	Predicted protein tyrosine phosphatase	U6AJN2		Uncharacterized protein	17	0.697	PA1506	1	1	1	1	1	1	1	1	1	1	1	1	1	1	1	1	1
3016	COG2233	UraA	F	Xanthine/uracil permeases	U6AJZ5		Putative transporter	17	0.674	PA1507	1	1	1	1	1	1	1	1	1	1	1	1	1	1	1	1	1
3785	COG4104	COG4104	S	Uncharacterized conserved protein	U6AM84		Uncharacterized protein	17	0.605	PA1508	1	1	1	1	1	1	1	1	1	1	1	1	1	1	1	1	1
5186					V5T0I0		Uncharacterized protein	16	0.527	PA1509	1	1	1	1	1	1	1	1	1	1	0	1	1	1	1	1	1
5081					U6AMP3		Uncharacterized protein	16	0.570	PA1510	1	1	1	1	1	1	1	1	1	1	0	1	1	1	1	1	1
30	COG3501	VgrG	S	Uncharacterized protein conserved in bacteria	U6AKK8		VgrG protein	16	0.662	PA1511,PA0262	2	0	1	2	1	2	2	1	2	1	1	1	2	2	2	2	2
4370	COG3748	COG3748	S	Predicted membrane protein	U6AK00		Membrane protein, purine degradation-like protein	17	0.654	PA1513	1	1	1	1	1	1	1	1	1	1	1	1	1	1	1	1	1
4742	COG3194	DAL3	F	Ureidoglycolate hydrolase	A6V7Z0	allA	Ureidoglycolatase	17	0.606	PA1514	1	1	1	1	1	1	1	1	1	1	1	1	1	1	1	1	1
1475	COG4266	Alc	F	Allantoicase	Q9I3J8	alc	Allantoate amidinohydrolase	17	0.681	PA1515	1	1	1	1	1	1	1	1	1	1	1	1	1	1	1	1	1
2997	COG3195	COG3195	S	Uncharacterized protein conserved in bacteria	U6AKL2		2-oxo-4-hydroxy-4-carboxy--5-ureidoimidazoline (OHCU) decarboxylase	17	0.653	PA1516	1	1	1	1	1	1	1	1	1	1	1	1	1	1	1	1	1
4295	COG0726	CDA1	G	Predicted xylanase/chitin deacetylase	U6AJP2		Uricase (Urate oxidase)	17	0.649	PA1517	1	1	1	1	1	1	1	1	1	1	1	1	1	1	1	1	1
2929	COG2351	COG2351	R	Transthyretin-like protein	Q9I3J5		5-hydroxyisourate hydrolase	17	0.648	PA1518	1	1	1	1	1	1	1	1	1	1	1	1	1	1	1	1	1
1243	COG2252	COG2252	R	Permeases	U6AM94		Xanthine/uracil/thiamine/ascorbate permease family protein	17	0.659	PA1519	1	1	1	1	1	1	1	1	1	1	1	1	1	1	1	1	1
3557	COG1802	GntR	K	Transcriptional regulators	U6AKL6		Transcriptional regulator, GntR family	17	0.667	PA1520	1	1	1	1	1	1	1	1	1	1	1	1	1	1	1	1	1
2193	COG0402	SsnA	FR	Cytosine deaminase and related metal-dependent hydrolases	U6AJP7		Guanine deaminase	17	0.674	PA1521	1	1	1	1	1	1	1	1	1	1	1	1	1	1	1	1	1
5100	COG1975	XdhC	O	Xanthine and CO dehydrogenases maturation factor, XdhC/CoxF family	U6AK09		XdhC protein (Assists in molybdopterin insertion into xanthine dehydrogenase)	16	0.685	PA1522	1	1	1	0	1	1	1	1	1	1	1	1	1	1	1	1	1
4106	COG4631	XdhB	F	Xanthine dehydrogenase, molybdopterin-binding subunit B	U6AMA0		Xanthine dehydrogenase, molybdenum binding subunit	17	0.663	PA1523	1	1	1	1	1	1	1	1	1	1	1	1	1	1	1	1	1
3713	COG4630	XdhA	F	Xanthine dehydrogenase, iron-sulfur cluster and FAD-binding subunit A	U6AMQ5		Xanthine dehydrogenase iron-sulfur subunit	17	0.680	PA1524	1	1	1	1	1	1	1	1	1	1	1	1	1	1	1	1	1
3591					Q6H941	alkB2	Terminal alkane hydroxylase	17	0.648	PA1525	1	1	1	1	1	1	1	1	1	1	1	1	1	1	1	1	1
3254	COG1802	GntR	K	Transcriptional regulators	U6AJQ3		Regulatory protein GntR, HTH	17	0.645	PA1526	1	1	1	1	1	1	1	1	1	1	1	1	1	1	1	1	1
3781	COG1196	Smc	D	Chromosome segregation ATPases	U6AK14	smc	Chromosome partition protein Smc	17	0.664	PA1527	1	1	1	1	1	1	1	1	1	1	1	1	1	1	1	1	1
3037	COG3115	ZipA	D	Cell division protein	Q9I3I5	zipA	Cell division protein ZipA homolog	17	0.652	PA1528	1	1	1	1	1	1	1	1	1	1	1	1	1	1	1	1	1
4320	COG0272	Lig	L	NAD-dependent DNA ligase (contains BRCT domain type II)	Q9I3I4	ligA	Polydeoxyribonucleotide synthase [NAD(+)]	17	0.672	PA1529	1	1	1	1	1	1	1	1	1	1	1	1	1	1	1	1	1
3011					U6AKM7		Uncharacterized protein	17	0.638	PA1530	1	1	1	1	1	1	1	1	1	1	1	1	1	1	1	1	1
3141	COG0834	HisJ	ET	ABC-type amino acid transport/signal transduction systems, periplasmic component/domain	U6AJQ7		Uncharacterized protein	17	0.668	PA1531	1	1	1	1	1	1	1	1	1	1	1	1	1	1	1	1	1
4505	COG2812	DnaX	L	DNA polymerase III, gamma/tau subunits	V5SZF8		DNA polymerase III subunit gamma/tau	17	0.698	PA1532	1	1	1	1	1	1	1	1	1	1	1	1	1	1	1	1	1
4671	COG0718	COG0718	S	Uncharacterized protein conserved in bacteria	Q9I3I0		Nucleoid-associated protein PA1533	17	0.602	PA1533	1	1	1	1	1	1	1	1	1	1	1	1	1	1	1	1	1
3287	COG0353	RecR	L	Recombinational DNA repair protein (RecF pathway)	Q9I3H9	recR	Recombination protein RecR	17	0.690	PA1534	1	1	1	1	1	1	1	1	1	1	1	1	1	1	1	1	1
2940	COG1960	CaiA	I	Acyl-CoA dehydrogenases	U6AKN1		Putative acyl-CoA dehydrogenase	17	0.644	PA1535	1	1	1	1	1	1	1	1	1	1	1	1	1	1	1	1	1
1928	COG3196	COG3196	S	Uncharacterized protein conserved in bacteria	Q9I3H7		UPF0167 protein PA1536	17	0.672	PA1536	1	1	1	1	1	1	1	1	1	1	1	1	1	1	1	1	1
2352	COG0300	DltE	R	Short-chain dehydrogenases of various substrate specificities	U6AK25		Oxidoreductase, short-chain dehydrogenase/reductase family	17	0.669	PA1537	1	1	1	1	1	1	1	1	1	1	1	1	1	1	1	1	1
3932	COG2072	TrkA	P	Predicted flavoprotein involved in K+ transport	U6AMB6		Cyclohexanone monooxygenase	17	0.649	PA1538	1	1	1	1	1	1	1	1	1	1	1	1	1	1	1	1	1
3918	COG1309	AcrR	K	Transcriptional regulator	U6AMR9		Transcriptional regulator, TetR family	17	0.670	PA1539	1	1	1	1	1	1	1	1	1	1	1	1	1	1	1	1	1
137	COG2076	EmrE	P	Membrane transporters of cations and cationic drugs	V5T117		Multidrug transporter	17	0.679	PA1540	1	1	1	1	1	1	1	1	1	1	1	1	1	1	1	1	1
2164	COG2076	EmrE	P	Membrane transporters of cations and cationic drugs	U6AKN7		Spermidine export protein mdtJ	17	0.648	PA1541	1	1	1	1	1	1	1	1	1	1	1	1	1	1	1	1	1
3461	COG3687	COG3687	R	Predicted metal-dependent hydrolase	U6AJR4		Uncharacterized protein	17	0.597	PA1542	1	1	1	1	1	1	1	1	1	1	1	1	1	1	1	1	1
1618	COG0503	Apt	F	Adenine/guanine phosphoribosyltransferases and related PRPP-binding proteins	Q04633	apt	Adenine phosphoribosyltransferase	17	0.659	PA1543	1	1	1	1	1	1	1	1	1	1	1	1	1	1	1	1	1
3855	COG0664	Crp	T	cAMP-binding proteins - catabolite gene activator and regulatory subunit of cAMP-dependent protein kinases	P23926	anr	Transcriptional activator protein anr	17	0.639	PA1544	1	1	1	1	1	1	1	1	1	1	1	1	1	1	1	1	1
4185	COG3280	TreY	G	Maltooligosyl trehalose synthase	Q04628		Uncharacterized protein PA1545	17	0.665	PA1545	1	1	1	1	1	1	1	1	1	1	1	1	1	1	1	1	1
3414	COG0635	HemN	H	Coproporphyrinogen III oxidase and related Fe-S oxidoreductases	P77915	hemN	Oxygen-independent coproporphyrinogen-III oxidase	17	0.646	PA1546	1	1	1	1	1	1	1	1	1	1	1	1	1	1	1	1	1
362	COG2836	COG2836	S	Uncharacterized conserved protein	U6AJR8		Heavy-metal-associated domain (N-terminus) and membrane-bounded cytochrome biogenesis cycZ-like domain, possible membrane copper tolerance protein	17	0.732	PA1547	1	1	1	1	1	1	1	1	1	1	1	1	1	1	1	1	1
1390	COG3197	FixS	P	Uncharacterized protein, possibly involved in nitrogen fixation	U6AK35		Type cbb3 cytochrome oxidase biogenesis protein CcoS, involved in heme b insertion	17	0.648	PA1548	1	1	1	1	1	1	1	1	1	1	1	1	1	1	1	1	1
3200	COG2217	ZntA	P	Cation transport ATPase	U6AMC6		Type cbb3 cytochrome oxidase biogenesis protein CcoI Copper-translocating P-type ATPase	17	0.706	PA1549	1	1	1	1	1	1	1	1	1	1	1	1	1	1	1	1	1
1959	COG3198	COG3198	S	Uncharacterized protein conserved in bacteria	U6AMS7		Putative CcoH	17	0.657	PA1550	1	1	1	1	1	1	1	1	1	1	1	1	1	1	1	1	1
2394	COG0348	NapH	C	Polyferredoxin	U6AKP8		Type cbb3 cytochrome oxidase biogenesis protein CcoG, involved in Cu oxidation	17	0.633	PA1551	1	1	1	1	1	1	1	1	1	1	1	1	1	1	1	1	1
3210	COG2010	CccA	C	Cytochrome c, mono- and diheme variants	U6AJS3		Cbb3-type cytochrome c oxidase subunit	17	0.653	PA1552	1	1	1	1	1	1	1	1	1	1	1	1	1	1	1	1	1
12	COG2993	CcoO	C	Cbb3-type cytochrome oxidase, cytochrome c subunit	U6AK40		Cytochrome c oxidase subunit CcoO	17	0.626	PA1553,PA1556	2	2	2	2	2	2	2	2	2	2	2	2	2	2	2	2	2
3209	COG2010	CccA	C	Cytochrome c, mono- and diheme variants	U6AMT1		Cbb3-type cytochrome c oxidase subunit	17	0.646	PA1555	1	1	1	1	1	1	1	1	1	1	1	1	1	1	1	1	1
6	COG4736	CcoQ	O	Cbb3-type cytochrome oxidase, subunit 3	A6V7U4	ccoQ2	Cytochrome c oxidase, Cbb3-type, CcoQ subunit	17	0.559	PA1555.1,PA1552.1	2	2	2	2	2	2	2	2	2	2	2	2	2	2	2	2	2
370	COG3571	COG3571	R	Predicted hydrolase of the alpha/beta-hydrolase fold	U6AK45		Putative hydrolase of the alpha/beta-hydrolase fold protein	17	0.730	PA1558	1	1	1	1	1	1	1	1	1	1	1	1	1	1	1	1	1
7826	COG0451	WcaG	MG	Nucleoside-diphosphate-sugar epimerases	Q9I3F8		Uncharacterized protein	1	0.671	PA1559	0	0	0	0	0	0	0	0	0	0	0	0	1	0	0	0	0
8389								1	0.663	PA1560	0	0	0	0	0	0	0	0	0	0	0	0	1	0	0	0	0
2203	COG0840	Tar	NT	Methyl-accepting chemotaxis protein	A6V7T9	aer	Aerotaxis receptor Aer	17	0.674	PA1561	1	1	1	1	1	1	1	1	1	1	1	1	1	1	1	1	1
2266	COG1048	AcnA	C	Aconitase A	Q9I3F5	acnA	Citrate hydro-lyase 1	17	0.670	PA1562	1	1	1	1	1	1	1	1	1	1	1	1	1	1	1	1	1
2510	COG2933	COG2933	R	Predicted SAM-dependent methyltransferase	Q9I3F4	rlmM	23S rRNA 2'-O-ribose methyltransferase RlmM	17	0.672	PA1563	1	1	1	1	1	1	1	1	1	1	1	1	1	1	1	1	1
890	COG0425	SirA	O	Predicted redox protein, regulator of disulfide bond formation	B7UVF9	tusA	Sulfurtransferase TusA homolog	17	0.642	PA1564	1	1	1	1	1	1	1	1	1	1	1	1	1	1	1	1	1
3376	COG0665	DadA	E	Glycine/D-amino acid oxidases (deaminating)	U6AMT8		O-acetylhomoserine sulfhydrylase	17	0.677	PA1565	1	1	1	1	1	1	1	1	1	1	1	1	1	1	1	1	1
2450	COG0174	GlnA	E	Glutamine synthetase	U6AKR4		Glutamine synthetase family protein	17	0.703	PA1566	1	1	1	1	1	1	1	1	1	1	1	1	1	1	1	1	1
1700	COG0665	DadA	E	Glycine/D-amino acid oxidases (deaminating)	U6AJT7		O-acetylhomoserine sulfhydrylase	17	0.698	PA1567	1	1	1	1	1	1	1	1	1	1	1	1	1	1	1	1	1
1483	COG0251	TdcF	J	Putative translation initiation inhibitor, yjgF family	U6AK57		Putative translation initiation inhibitor, yjgF family	17	0.667	PA1568	1	1	1	1	1	1	1	1	1	1	1	1	1	1	1	1	1
1841	COG2271	UhpC	G	Sugar phosphate permease	I6SZD2		Putative major facilitator superfamily (MFS) transporter	17	0.681	PA1569	1	1	1	1	1	1	1	1	1	1	1	1	1	1	1	1	1
957	COG0583	LysR	K	Transcriptional regulator	U6AKS0		Putative transcriptional regulator	17	0.694	PA1570	1	1	1	1	1	1	1	1	1	1	1	1	1	1	1	1	1
652					V5T0C8		Uncharacterized protein	17	0.633	PA1571	1	1	1	1	1	1	1	1	1	1	1	1	1	1	1	1	1
5178	COG3199	COG3199	S	Uncharacterized conserved protein	U6AJU2		Uncharacterized protein	16	0.696	PA1572	1	1	1	1	1	1	1	1	1	1	1	1	1	1	1	1	0
5289	COG3738	COG3738	S	Uncharacterized protein conserved in bacteria	U6AK61		Uncharacterized protein	15	0.685	PA1573	1	1	1	0	1	1	1	1	1	1	1	1	1	1	1	1	0
1478	COG3123	COG3123	S	Uncharacterized protein conserved in bacteria	Q9I3E3		UPF0345 protein PA1574	17	0.628	PA1574	1	1	1	1	1	1	1	1	1	1	1	1	1	1	1	1	1
2955	COG5018	KapD	R	Inhibitor of the KinA pathway to sporulation, predicted exonuclease	U6AMU8		Inhibitor of the KinA pathway to sporulation, predicted exonuclease	17	0.668	PA1575	1	1	1	1	1	1	1	1	1	1	1	1	1	1	1	1	1
963	COG2084	MmsB	I	3-hydroxyisobutyrate dehydrogenase and related beta-hydroxyacid dehydrogenases	U6AKS6		2-hydroxy-3-oxopropionate reductase	17	0.691	PA1576	1	1	1	1	1	1	1	1	1	1	1	1	1	1	1	1	1
2139	COG3169	COG3169	S	Uncharacterized protein conserved in bacteria	U6AJU6		Uncharacterized protein	17	0.582	PA1577	1	1	1	1	1	1	1	1	1	1	1	1	1	1	1	1	1
2567					U6AK66		Uncharacterized protein	17	0.720	PA1578	1	1	1	1	1	1	1	1	1	1	1	1	1	1	1	1	1
3515					Q9I3D8		Uncharacterized protein PA1579	17	0.622	PA1579	1	1	1	1	1	1	1	1	1	1	1	1	1	1	1	1	1
3300	COG0372	GltA	C	Citrate synthase	P14165	gltA	Citrate synthase	17	0.615	PA1580	1	1	1	1	1	1	1	1	1	1	1	1	1	1	1	1	1
4726	COG2009	SdhC	C	Succinate dehydrogenase/fumarate reductase, cytochrome b subunit	A6V7L2	sdhC	Succinate dehydrogenase, cytochrome b556 subunit	17	0.587	PA1581	1	1	1	1	1	1	1	1	1	1	1	1	1	1	1	1	1
4622	COG2142	SdhD	C	Succinate dehydrogenase, hydrophobic anchor subunit	A6V7L1	sdhD	Succinate dehydrogenase, hydrophobic membrane anchor protein	17	0.581	PA1582	1	1	1	1	1	1	1	1	1	1	1	1	1	1	1	1	1
3479	COG1053	SdhA	C	Succinate dehydrogenase/fumarate reductase, flavoprotein subunit	U6AK71		Succinate dehydrogenase flavoprotein subunit	17	0.651	PA1583	1	1	1	1	1	1	1	1	1	1	1	1	1	1	1	1	1
3964	COG0479	FrdB	C	Succinate dehydrogenase/fumarate reductase, Fe-S protein subunit	U6AMG3		Succinate dehydrogenase iron-sulfur protein	17	0.614	PA1584	1	1	1	1	1	1	1	1	1	1	1	1	1	1	1	1	1
4243	COG0567	SucA	C	2-oxoglutarate dehydrogenase complex, dehydrogenase (E1) component, and related enzymes	U6AMV6		2-oxoglutarate dehydrogenase E1 component	17	0.632	PA1585	1	1	1	1	1	1	1	1	1	1	1	1	1	1	1	1	1
3502	COG0508	AceF	C	Pyruvate/2-oxoglutarate dehydrogenase complex, dihydrolipoamide acyltransferase (E2) component, and related enzymes	Q9I3D2	sucB	Dihydrolipoamide succinyltransferase component of 2-oxoglutarate dehydrogenase complex	17	0.662	PA1586	1	1	1	1	1	1	1	1	1	1	1	1	1	1	1	1	1
2865	COG1249	Lpd	C	Pyruvate/2-oxoglutarate dehydrogenase complex, dihydrolipoamide dehydrogenase (E3) component, and related enzymes	Q9I3D1	lpdG	LPD-GLC	17	0.647	PA1587	1	1	1	1	1	1	1	1	1	1	1	1	1	1	1	1	1
4623	COG0045	SucC	C	Succinyl-CoA synthetase, beta subunit	A6V7K5	sucC	Succinyl-CoA synthetase subunit beta	17	0.625	PA1588	1	1	1	1	1	1	1	1	1	1	1	1	1	1	1	1	1
2617	COG0074	SucD	C	Succinyl-CoA synthetase, alpha subunit	Q51567	sucD	Succinyl-CoA synthetase subunit alpha	17	0.646	PA1589	1	1	1	1	1	1	1	1	1	1	1	1	1	1	1	1	1
4956	COG1114	BrnQ	E	Branched-chain amino acid permeases	P19072	braB	LIV-II	16	0.659	PA1590	1	1	1	1	1	1	1	1	1	0	1	1	1	1	1	1	1
4180	COG3821	COG3821	S	Predicted membrane protein	U6AKU1		Uncharacterized protein	17	0.642	PA1591	1	1	1	1	1	1	1	1	1	1	1	1	1	1	1	1	1
777					U6AJW1		Uncharacterized protein	17	0.667	PA1592	1	1	1	1	1	1	1	1	1	1	1	1	1	1	1	1	1
3500	COG2050	PaaI	Q	Uncharacterized protein, possibly involved in aromatic compounds catabolism	U6AK79		Uncharacterized protein	17	0.667	PA1593	1	1	1	1	1	1	1	1	1	1	1	1	1	1	1	1	1
1964	COG2050	PaaI	Q	Uncharacterized protein, possibly involved in aromatic compounds catabolism	U6AMH4		Uncharacterized protein	17	0.651	PA1594	1	1	1	1	1	1	1	1	1	1	1	1	1	1	1	1	1
1870					U6AMW4		Permeases of the major facilitator superfamily	17	0.709	PA1595	1	1	1	1	1	1	1	1	1	1	1	1	1	1	1	1	1
4297	COG0326	HtpG	O	Molecular chaperone, HSP90 family	Q9I3C5	htpG	High temperature protein G	17	0.618	PA1596	1	1	1	1	1	1	1	1	1	1	1	1	1	1	1	1	1
1121	COG0412	COG0412	Q	Dienelactone hydrolase and related enzymes	U6AJW5		Dienelactone hydrolase family protein	17	0.693	PA1597	1	1	1	1	1	1	1	1	1	1	1	1	1	1	1	1	1
1346	COG0413	PanB	H	Ketopantoate hydroxymethyltransferase	Q02K83	panB1	Ketopantoate hydroxymethyltransferase 1	17	0.689	PA1598	1	1	1	1	1	1	1	1	1	1	1	1	1	1	1	1	1
426	COG2207	AraC	K	AraC-type DNA-binding domain-containing proteins	U6AMH9		Transcriptional regulator, AraC family	17	0.704	PA1599	1	1	1	1	1	1	1	1	1	1	1	1	1	1	1	1	1
1813	COG2010	CccA	C	Cytochrome c, mono- and diheme variants	U6AMX0		Isoquinoline 1-oxidoreductase beta subunit	17	0.714	PA1600	1	1	1	1	1	1	1	1	1	1	1	1	1	1	1	1	1
2003	COG1529	CoxL	C	Aerobic-type carbon monoxide dehydrogenase, large subunit CoxL/CutL homologs	U6AKV2		Isoquinoline 1-oxidoreductase beta subunit	17	0.705	PA1601	1	1	1	1	1	1	1	1	1	1	1	1	1	1	1	1	1
1489	COG2080	CoxS	C	Aerobic-type carbon monoxide dehydrogenase, small subunit CoxS/CutS homologs	U6AJX1		Isoquinoline 1-oxidoreductase alpha subunit	17	0.661	PA1602	1	1	1	1	1	1	1	1	1	1	1	1	1	1	1	1	1
805	COG1846	MarR	K	Transcriptional regulators	U6AK88		Transcriptional regulator, MarR family	17	0.704	PA1603	1	1	1	1	1	1	1	1	1	1	1	1	1	1	1	1	1
3406	COG0834	HisJ	ET	ABC-type amino acid transport/signal transduction systems, periplasmic component/domain	U6AMI4		Uncharacterized protein	17	0.662	PA1604	1	1	1	1	1	1	1	1	1	1	1	1	1	1	1	1	1
2700	COG2159	COG2159	R	Predicted metal-dependent hydrolase of the TIM-barrel fold	T2E9Y7		Amidohydrolase family protein	17	0.657	PA1605	1	1	1	1	1	1	1	1	1	1	1	1	1	1	1	1	1
2425					U6AKV8		Helicase subunit of the DNA excision repair complex	17	0.623	PA1606	1	1	1	1	1	1	1	1	1	1	1	1	1	1	1	1	1
2461	COG1733	COG1733	K	Predicted transcriptional regulators	U6AJX5		Transcriptional regulator, HxlR family	17	0.673	PA1607	1	1	1	1	1	1	1	1	1	1	1	1	1	1	1	1	1
2202	COG0840	Tar	NT	Methyl-accepting chemotaxis protein	U6AK95		Methyl-accepting chemotaxis protein I (Serine chemoreceptor protein)	17	0.662	PA1608	1	1	1	1	1	1	1	1	1	1	1	1	1	1	1	1	1
3881	COG0304	FabB	IQ	3-oxoacyl-(acyl-carrier-protein) synthase	U6AMJ1		3-oxoacyl-[acyl-carrier-protein] synthase, KASI	17	0.661	PA1609	1	1	1	1	1	1	1	1	1	1	1	1	1	1	1	1	1
2662	COG0764	FabA	I	3-hydroxymyristoyl/3-hydroxydecanoyl-(acyl carrier protein) dehydratases	Q02K95	fabA	Trans-2-decenoyl-[acyl-carrier-protein] isomerase	17	0.616	PA1610	1	1	1	1	1	1	1	1	1	1	1	1	1	1	1	1	1
3294	COG0642	BaeS	T	Signal transduction histidine kinase	U6AKW4		Sensor histidine kinase/response regulator	17	0.656	PA1611	1	1	1	1	1	1	1	1	1	1	1	1	1	1	1	1	1
1276	COG2984	COG2984	R	ABC-type uncharacterized transport system, periplasmic component	U6AJY0		Uncharacterized protein	17	0.701	PA1612	1	1	1	1	1	1	1	1	1	1	1	1	1	1	1	1	1
3347	COG1629	CirA	P	Outer membrane receptor proteins, mostly Fe transport	U6AK99		Outer membrane receptor protein, mostly Fe transport	17	0.669	PA1613	1	1	1	1	1	1	1	1	1	1	1	1	1	1	1	1	1
3165	COG0240	GpsA	C	Glycerol-3-phosphate dehydrogenase	Q9I3A8	gpsA	NAD(P)H-dependent glycerol-3-phosphate dehydrogenase	17	0.667	PA1614	1	1	1	1	1	1	1	1	1	1	1	1	1	1	1	1	1
1751					U6AMY6		Uncharacterized protein	17	0.681	PA1615	1	1	1	1	1	1	1	1	1	1	1	1	1	1	1	1	1
1495	COG2062	SixA	T	Phosphohistidine phosphatase SixA	U6AKX0		Phosphohistidine phosphatase, SixA	17	0.720	PA1616	1	1	1	1	1	1	1	1	1	1	1	1	1	1	1	1	1
3654	COG1022	FAA1	I	Long-chain acyl-CoA synthetases (AMP-forming)	U6AJY5		Long-chain-fatty-acid--CoA ligase	17	0.675	PA1617	1	1	1	1	1	1	1	1	1	1	1	1	1	1	1	1	1
1726	COG2050	PaaI	Q	Uncharacterized protein, possibly involved in aromatic compounds catabolism	Q9I3A4		Putative esterase PA1618	17	0.678	PA1618	1	1	1	1	1	1	1	1	1	1	1	1	1	1	1	1	1
400	COG2207	AraC	K	AraC-type DNA-binding domain-containing proteins	U6AMK1		Transcriptional regulator, AraC family	17	0.708	PA1619	1	1	1	1	1	1	1	1	1	1	1	1	1	1	1	1	1
5271	COG1280	RhtB	E	Putative threonine efflux protein	U6AMZ1		L-lysine permease	15	0.720	PA1620	0	0	1	1	1	1	1	1	1	1	1	1	1	1	1	1	1
511	COG0596	MhpC	R	Predicted hydrolases or acyltransferases (alpha/beta hydrolase superfamily)	U6AKX4		Uncharacterized protein	17	0.691	PA1621	1	1	1	1	1	1	1	1	1	1	1	1	1	1	1	1	1
1083	COG0596	MhpC	R	Predicted hydrolases or acyltransferases (alpha/beta hydrolase superfamily)	U6AJY9		Hydrolase, alpha/beta fold family	17	0.696	PA1622	1	1	1	1	1	1	1	1	1	1	1	1	1	1	1	1	1
4965	COG0625	Gst	O	Glutathione S-transferase	U6AKA8		Glutathione S-transferase	16	0.655	PA1623	1	1	1	1	1	1	1	1	1	1	1	1	1	1	0	1	1
4790					U6AMK7		Uncharacterized protein	16	0.699	PA1624	1	1	1	1	1	1	1	1	1	1	1	1	1	1	0	1	1
4939	COG0628	yhhT	R	Predicted permease	U6AMZ6		Putative permease	16	0.671	PA1625	1	1	1	1	1	1	1	1	1	1	1	1	1	1	0	1	1
1776	COG2807	CynX	P	Cyanate permease	U6AKY0		Cyanate transport protein CynX	17	0.717	PA1626	1	1	1	1	1	1	1	1	1	1	1	1	1	1	1	1	1
1945	COG2186	FadR	K	Transcriptional regulators	U6AJZ4		Transcriptional regulator, GntR family	17	0.684	PA1627	1	1	1	1	1	1	1	1	1	1	1	1	1	1	1	1	1
5301	COG1250	FadB	I	3-hydroxyacyl-CoA dehydrogenase	U6AKB1		3-hydroxybutyryl-CoA dehydrogenase	15	0.708	PA1628	1	1	1	1	0	0	1	1	1	1	1	1	1	1	1	1	1
2298	COG1024	CaiD	I	Enoyl-CoA hydratase/carnithine racemase	U6AML1		Enoyl-CoA hydratase [branched-chain amino acid degradation]	17	0.684	PA1629	1	1	1	1	1	1	1	1	1	1	1	1	1	1	1	1	1
4395	COG1414	IclR	K	Transcriptional regulator	U6AN02		Transcriptional regulator, IclR family	17	0.661	PA1630	1	1	1	1	1	1	1	1	1	1	1	1	1	1	1	1	1
2678	COG1960	CaiA	I	Acyl-CoA dehydrogenases	U6AKY5		Acyl-CoA dehydrogenase	17	0.666	PA1631	1	1	1	1	1	1	1	1	1	1	1	1	1	1	1	1	1
613					I6SL06	kdbF	Potassium-transporting ATPase subunit F	17	0.622	PA1632	1	1	1	1	1	1	1	1	1	1	1	1	1	1	1	1	1
2165	COG2060	KdpA	P	K+-transporting ATPase, A chain	P57683	kdpA	Potassium-translocating ATPase A chain	17	0.668	PA1633	1	1	1	1	1	1	1	1	1	1	1	1	1	1	1	1	1
693	COG2216	KdpB	P	High-affinity K+ transport system, ATPase chain B	P57698	kdpB	Potassium-translocating ATPase B chain	17	0.689	PA1634	1	1	1	1	1	1	1	1	1	1	1	1	1	1	1	1	1
1336	COG2156	KdpC	P	K+-transporting ATPase, c chain	P57686	kdpC	Potassium-translocating ATPase C chain	17	0.708	PA1635	1	1	1	1	1	1	1	1	1	1	1	1	1	1	1	1	1
3991	COG2205	KdpD	T	Osmosensitive K+ channel histidine kinase	U6AN07		Osmosensitive K+ channel histidine kinase KdpD	17	0.714	PA1636	1	1	1	1	1	1	1	1	1	1	1	1	1	1	1	1	1
1152	COG0745	OmpR	TK	Response regulators consisting of a CheY-like receiver domain and a winged-helix DNA-binding domain	U6AKZ1		DNA-binding response regulator KdpE	17	0.683	PA1637	1	1	1	1	1	1	1	1	1	1	1	1	1	1	1	1	1
4314	COG2066	GlsA	E	Glutaminase	Q02KC3	glsA	Glutaminase	17	0.655	PA1638	1	1	1	1	1	1	1	1	1	1	1	1	1	1	1	1	1
2068					U6AKC0		Uncharacterized protein	17	0.683	PA1639	1	1	1	1	1	1	1	1	1	1	1	1	1	1	1	1	1
4077	COG1752	RssA	R	Predicted esterase of the alpha-beta hydrolase superfamily	U6AMM1		UPF0028 protein YchK	17	0.657	PA1640	1	1	1	1	1	1	1	1	1	1	1	1	1	1	1	1	1
880					U6AN12		Lipoprotein, putative	17	0.670	PA1641	1	1	1	1	1	1	1	1	1	1	1	1	1	1	1	1	1
1786	COG0709	SelD	E	Selenophosphate synthase	Q9I383	selD	Selenophosphate synthase	17	0.684	PA1642	1	1	1	1	1	1	1	1	1	1	1	1	1	1	1	1	1
4387	COG2603	COG2603	R	Predicted ATPase	B7UV78	selU	Selenophosphate-dependent tRNA 2-selenouridine synthase	17	0.659	PA1643	1	1	1	1	1	1	1	1	1	1	1	1	1	1	1	1	1
4385	COG1853	COG1853	R	Conserved protein/domain typically associated with flavoprotein oxygenases, DIM6/NTAB family	U6AMM7		Nitrilotriacetate monooxygenase component B	17	0.677	PA1644	1	1	1	1	1	1	1	1	1	1	1	1	1	1	1	1	1
529					U6AN16		Uncharacterized protein	17	0.728	PA1645	1	1	1	1	1	1	1	1	1	1	1	1	1	1	1	1	1
4994	COG0840	Tar	NT	Methyl-accepting chemotaxis protein	U6AL02		Methyl-accepting chemotaxis protein I (Serine chemoreceptor protein)	16	0.693	PA1646	1	1	1	1	1	1	1	1	1	1	0	1	1	1	1	1	1
4537	COG0659	SUL1	P	Sulfate permease and related transporters (MFS superfamily)	U6AK16		Sulfate permease	17	0.685	PA1647	1	1	1	1	1	1	1	1	1	1	1	1	1	1	1	1	1
3241	COG2130	COG2130	R	Putative NADP-dependent oxidoreductases	U6AKD3		Putative oxidoreductase	17	0.649	PA1648	1	1	1	1	1	1	1	1	1	1	1	1	1	1	1	1	1
2092	COG1028	FabG	IQR	Dehydrogenases with different specificities (related to short-chain alcohol dehydrogenases)	U6AMN2		Oxidoreductase, short-chain dehydrogenase/reductase family	17	0.678	PA1649	1	1	1	1	1	1	1	1	1	1	1	1	1	1	1	1	1
492	COG0385	COG0385	R	Predicted Na+-dependent transporter	U6AN20		Putative transporter	17	0.676	PA1650	1	1	1	1	1	1	1	1	1	1	1	1	1	1	1	1	1
1435	COG3135	BenE	Q	Uncharacterized protein involved in benzoate metabolism	U6AL07		Benzoate transport protein	17	0.678	PA1651	1	1	1	1	1	1	1	1	1	1	1	1	1	1	1	1	1
1217					U6AK22		Uncharacterized protein	17	0.687	PA1652	1	1	1	1	1	1	1	1	1	1	1	1	1	1	1	1	1
3627	COG1846	MarR	K	Transcriptional regulators	U6AKD7		Transcriptional regulator, MarR family	17	0.677	PA1653	1	1	1	1	1	1	1	1	1	1	1	1	1	1	1	1	1
2604	COG1167	ARO8	KE	Transcriptional regulators containing a DNA-binding HTH domain and an aminotransferase domain (MocR family) and their eukaryotic orthologs	U6AMN6		Transcriptional regulators containing a DNA-binding HTH domain and an aminotransferase domain (MocR family) and their eukaryotic-like protein	17	0.684	PA1654	1	1	1	1	1	1	1	1	1	1	1	1	1	1	1	1	1
2027	COG0625	Gst	O	Glutathione S-transferase	U6AN23		Glutathione S-transferase, unnamed subgroup	17	0.619	PA1655	1	1	1	1	1	1	1	1	1	1	1	1	1	1	1	1	1
3638	COG3515	COG3515	S	Uncharacterized protein conserved in bacteria	U6AL11		Uncharacterized protein ImpA	17	0.646	PA1656	1	1	1	1	1	1	1	1	1	1	1	1	1	1	1	1	1
2884	COG3516	COG3516	S	Uncharacterized protein conserved in bacteria	U6AK27		Uncharacterized protein ImpB	17	0.645	PA1657	1	1	1	1	1	1	1	1	1	1	1	1	1	1	1	1	1
64	COG3517	COG3517	S	Uncharacterized protein conserved in bacteria	U6AKE2		Uncharacterized protein ImpC	17	0.625	PA1658	1	1	1	1	1	1	1	2	1	1	1	1	1	1	1	1	1
559	COG3518	COG3518	S	Uncharacterized protein conserved in bacteria	U6AMP2		Uncharacterized protein	17	0.642	PA1659	1	1	1	1	1	1	1	1	1	1	1	1	1	1	1	1	1
2749	COG3519	COG3519	S	Uncharacterized protein conserved in bacteria	U6AN28		Protein ImpG/VasA	17	0.650	PA1660	1	1	1	1	1	1	1	1	1	1	1	1	1	1	1	1	1
2876	COG3520	COG3520	S	Uncharacterized protein conserved in bacteria	U6AL18		Uncharacterized protein ImpH/VasB	17	0.647	PA1661	1	1	1	1	1	1	1	1	1	1	1	1	1	1	1	1	1
2772	COG0542	clpA	O	ATPases with chaperone activity, ATP-binding subunit	U6AK32		ClpB protein	17	0.691	PA1662	1	1	1	1	1	1	1	1	1	1	1	1	1	1	1	1	1
2723	COG3604	FhlA	KT	Transcriptional regulator containing GAF, AAA-type ATPase, and DNA binding domains	U6AKE6		Sigma-54 dependent transcriptional regulator	17	0.673	PA1663	1	1	1	1	1	1	1	1	1	1	1	1	1	1	1	1	1
614					A6V7C7		Lipoprotein, putative	17	0.652	PA1664	1	1	1	1	1	1	1	1	1	1	1	1	1	1	1	1	1
2500	COG3456	COG3456	T	Uncharacterized conserved protein, contains FHA domain	V5SYU2		Signal peptide protein	17	0.678	PA1665	1	1	1	1	1	1	1	1	1	1	1	1	1	1	1	1	1
2122	COG3521	COG3521	S	Uncharacterized protein conserved in bacteria	U6AN34		Type VI secretion lipoprotein/VasD	17	0.677	PA1666	1	1	1	1	1	1	1	1	1	1	1	1	1	1	1	1	1
3392	COG3522	COG3522	S	Uncharacterized protein conserved in bacteria	U6AL24		Uncharacterized protein ImpJ/VasE	17	0.651	PA1667	1	1	1	1	1	1	1	1	1	1	1	1	1	1	1	1	1
4663	COG3455	COG3455	S	Uncharacterized protein conserved in bacteria	U6AK37		Outer membrane protein ImpK/VasF, OmpA/MotB domain protein	17	0.645	PA1668	1	1	1	1	1	1	1	1	1	1	1	1	1	1	1	1	1
4459	COG3523	IcmF	S	Uncharacterized protein conserved in bacteria	U6AKF1		IcmF-related protein	17	0.668	PA1669	1	1	1	1	1	1	1	1	1	1	1	1	1	1	1	1	1
1560	COG0631	PTC1	T	Serine/threonine protein phosphatase	U6AMQ1		Serine/threonine protein phosphatase	17	0.705	PA1670	1	1	1	1	1	1	1	1	1	1	1	1	1	1	1	1	1
999	COG0515	SPS1	RTKL	Serine/threonine protein kinase	U6AN38		Serine-threonine kinase Stk1	17	0.704	PA1671	1	1	1	1	1	1	1	1	1	1	1	1	1	1	1	1	1
4576	COG3324	COG3324	R	Predicted enzyme related to lactoylglutathione lyase	U6AL29		Glyoxalase family protein	17	0.638	PA1672	1	1	1	1	1	1	1	1	1	1	1	1	1	1	1	1	1
3864	COG2703	COG2703	P	Hemerythrin	Q02KG3		Bacteriohemerythrin	17	0.593	PA1673	1	1	1	1	1	1	1	1	1	1	1	1	1	1	1	1	1
3372	COG0302	FolE	H	GTP cyclohydrolase I	Q9I351	folE2	GTP cyclohydrolase I 2	17	0.623	PA1674	1	1	1	1	1	1	1	1	1	1	1	1	1	1	1	1	1
4041	COG2840	COG2840	S	Uncharacterized protein conserved in bacteria	U6AMQ7		Smr domain protein	17	0.654	PA1675	1	1	1	1	1	1	1	1	1	1	1	1	1	1	1	1	1
142					U6AN43		Uncharacterized protein	17	0.701	PA1676	1	1	1	1	1	1	1	1	1	1	1	1	1	1	1	1	1
650	COG1335	PncA	Q	Amidases related to nicotinamidase	U6AL34		Isochorismatase	17	0.688	PA1677	1	1	1	1	1	1	1	1	1	1	1	1	1	1	1	1	1
3118	COG2890	HemK	J	Methylase of polypeptide chain release factors	Q9I347	prmB	N5-glutamine methyltransferase PrmB	17	0.662	PA1678	1	1	1	1	1	1	1	1	1	1	1	1	1	1	1	1	1
3415					U6AKG0		Uncharacterized protein	17	0.674	PA1679	1	1	1	1	1	1	1	1	1	1	1	1	1	1	1	1	1
984	COG1073	COG1073	R	Hydrolases of the alpha/beta superfamily	U6AMQ9		Hydrolase, alpha/beta fold family	17	0.716	PA1680	1	1	1	1	1	1	1	1	1	1	1	1	1	1	1	1	1
3423	COG0082	AroC	E	Chorismate synthase	Q02KH1	aroC	5-enolpyruvylshikimate-3-phosphate phospholyase	17	0.686	PA1681	1	1	1	1	1	1	1	1	1	1	1	1	1	1	1	1	1
1799					U6AL39		Nucleoside:H+ symporter:Major facilitator superfamily	17	0.668	PA1682	1	1	1	1	1	1	1	1	1	1	1	1	1	1	1	1	1
4082	COG0235	AraD	G	Ribulose-5-phosphate 4-epimerase and related epimerases and aldolases	Q9I342	mtnB	Methylthioribulose-1-phosphate dehydratase	17	0.657	PA1683	1	1	1	1	1	1	1	1	1	1	1	1	1	1	1	1	1
767	COG1791	COG1791	S	Uncharacterized conserved protein, contains double-stranded beta-helix domain	A6V7A7	mtnD	Acireductone dioxygenase (Ni(2+)-requiring)	17	0.670	PA1684	1	1	1	1	1	1	1	1	1	1	1	1	1	1	1	1	1
3324	COG4229	COG4229	C	Predicted enolase-phosphatase	B7UV36	mtnC	2,3-diketo-5-methylthio-1-phosphopentane phosphatase	17	0.674	PA1685	1	1	1	1	1	1	1	1	1	1	1	1	1	1	1	1	1
1066	COG0122	AlkA	L	3-methyladenine DNA glycosylase/8-oxoguanine DNA glycosylase	U6AN53		DNA-3-methyladenine glycosylase II	17	0.713	PA1686	1	1	1	1	1	1	1	1	1	1	1	1	1	1	1	1	1
4165	COG0421	SpeE	E	Spermidine synthase	Q9X6R0	speE1	SPDSY 1	17	0.646	PA1687	1	1	1	1	1	1	1	1	1	1	1	1	1	1	1	1	1
1996	COG3391	COG3391	S	Uncharacterized conserved protein	U6AK62		Uncharacterized protein	17	0.671	PA1688	1	1	1	1	1	1	1	1	1	1	1	1	1	1	1	1	1
4360	COG1368	MdoB	M	Phosphoglycerol transferase and related proteins, alkaline phosphatase superfamily	U6AKH0		Phosphoglycerol transferase-related protein, alkaline phosphatase superfamily	17	0.654	PA1689	1	1	1	1	1	1	1	1	1	1	1	1	1	1	1	1	1
5200	COG4792	EscU	U	Type III secretory pathway, component EscU	U6AMU0		Type III secretion inner membrane protein (YscU,SpaS,EscU,HrcU,SsaU, flagellar export components)	16	0.645	PA1690	1	1	1	1	1	1	1	1	1	1	0	1	1	1	1	1	1
4904	COG4791	EscT	U	Type III secretory pathway, component EscT	U6AN82		Type III secretion inner membrane protein (YscT,HrcT,SpaR,EscT,EpaR1,flagellar export components)	16	0.664	PA1691	1	1	1	1	1	1	1	1	1	1	0	1	1	1	1	1	1
4975	COG4794	EscS	U	Type III secretory pathway, component EscS	U6AL70		Type III secretion inner membrane protein (YscS, flagellar export components)	16	0.659	PA1692	1	1	1	1	1	1	1	1	1	1	0	1	1	1	1	1	1
5136	COG4790	EscR	U	Type III secretory pathway, component EscR	U6AK92		Type III secretion inner membrane protein (YscR,SpaR,HrcR,EscR, flagellar export components)	16	0.633	PA1693	1	1	1	1	1	1	1	1	1	1	0	1	1	1	1	1	1
5269	COG1886	FliN	NU	Flagellar motor switch/type III secretory pathway protein	U6AKJ3		Type III secretion inner membrane protein (YscQ, flagellar export components)	15	0.704	PA1694	1	1	1	1	1	1	1	1	1	1	0	1	1	0	1	1	1
5276					U6ANA5		Type III secretion spans bacterial envelope protein (YscO)	15	0.704	PA1696	1	1	1	1	1	1	1	1	1	1	0	1	1	0	1	1	1
5307	COG1157	FliI	NU	Flagellar biosynthesis/type III secretory pathway ATPase	U6AL92		Flagellum-specific ATP synthase FliI	15	0.688	PA1697	1	1	1	1	1	1	1	1	1	1	0	1	1	0	1	1	1
5266					U6AKA6		Type III secretion outermembrane contact sensing protein (YopN,Yop4b,LcrE)	15	0.702	PA1698	1	1	1	1	1	1	1	1	1	1	0	1	1	0	1	1	1
5293					U6AKL8		Type III secretion outermembrane negative regulator of secretion (TyeA)	15	0.627	PA1699	1	1	1	1	1	1	1	1	1	1	0	1	1	0	1	1	1
5249					U6AMW7		Type III secretion-like protein	15	0.702	PA1700	1	1	1	1	1	1	1	1	1	1	0	1	1	0	1	1	1
5252					U6ANA9		Type III secretion protein SctX	15	0.719	PA1701	1	1	1	1	1	1	1	1	1	1	0	1	1	0	1	1	1
5254					U6AL95		Chaperone protein YscY (Yop proteins translocation protein Y)	15	0.715	PA1702	1	1	1	1	1	1	1	1	1	1	0	1	1	0	1	1	1
5329	COG4789	EscV	U	Type III secretory pathway, component EscV	U6AKB3		Type III secretion inner membrane channel protein (LcrD,HrcV,EscV,SsaV)	15	0.658	PA1703	1	1	1	1	1	1	1	1	1	1	0	1	1	0	1	1	1
5279					U6AKM4		Type III secretion low calcium response protein (LcrR)	15	0.710	PA1704	1	1	1	1	1	1	1	1	1	1	0	1	1	0	1	1	1
5299					U6AMX2		Type III secretion cytoplasmic plug protein (LcrG)	15	0.700	PA1705	1	1	1	1	1	1	1	1	1	1	0	1	1	0	1	1	1
5333					U6ANB3		Type III secretion cytoplasmic LcrG inhibitor (LcrV,secretion and targeting control protein, V antigen)	15	0.638	PA1706	1	1	1	1	1	1	1	1	1	1	0	1	1	0	1	1	1
5336					U6ALA2		Type III secretion chaperone protein for YopD (SycD)	15	0.653	PA1707	1	1	1	1	1	1	1	1	1	1	0	1	1	0	1	1	1
5304	COG5613	COG5613	S	Uncharacterized conserved protein	U6AKB7		Type III secretion host injection protein (YopB)	15	0.657	PA1708	1	1	1	1	1	1	1	1	1	1	0	1	1	0	1	1	1
5325					U6AKM9		Type III secretion host injection and negative regulator protein (YopD)	15	0.669	PA1709	1	1	1	1	1	1	1	1	1	1	0	1	1	0	1	1	1
5332					P26995	exsC	Exoenzyme S synthesis protein C	15	0.623	PA1710	1	1	1	1	1	1	1	1	1	1	0	1	1	0	1	1	1
5362					V5SY21		ExsE	13	0.711	PA1711	1	1	1	1	0	0	1	1	1	1	0	1	1	0	1	1	1
5306					P26994	exsB	Exoenzyme S synthesis protein B	15	0.662	PA1712	1	1	1	1	1	1	1	1	1	1	0	1	1	0	1	1	1
5326	COG2207	AraC	K	AraC-type DNA-binding domain-containing proteins	P26993	exsA	Exoenzyme S synthesis regulatory protein ExsA	15	0.572	PA1713	1	1	1	1	1	1	1	1	1	1	0	1	1	0	1	1	1
5334					V5SYP1		ExsD	15	0.686	PA1714	1	1	1	1	1	1	1	1	1	1	0	1	1	0	1	1	1
5277					V5SYV1		Type III export apparatus protein	15	0.709	PA1715	1	1	1	1	1	1	1	1	1	1	0	1	1	0	1	1	1
5339	COG1450	PulD	NU	Type II secretory pathway, component PulD	U6AMX9		Type III secretion outermembrane pore forming protein (YscC,MxiD,HrcC, InvG)	15	0.674	PA1716	1	1	1	1	1	1	1	1	1	1	0	1	1	0	1	1	1
5340					U6ANB8		Type III secretion inner membrane protein (YscD, flagellar export components)	15	0.686	PA1717	1	1	1	1	1	1	1	1	1	1	0	1	1	0	1	1	1
5255					V5T0F2		Type III export protein pscE	15	0.676	PA1718	1	1	1	1	1	1	1	1	1	1	0	1	1	0	1	1	1
5300					P95434	pscF	Pseudomonas secretion protein F	15	0.589	PA1719	1	1	1	1	1	1	1	1	1	1	0	1	1	0	1	1	1
5260					P95435	pscG	Pseudomonas secretion protein G	15	0.704	PA1720	1	1	1	1	1	1	1	1	1	1	0	1	1	0	1	1	1
5282					U6AKN9		Type III secretion effector protein (YopR, encoded by YscH)	15	0.681	PA1721	1	1	1	1	1	1	1	1	1	1	0	1	1	0	1	1	1
5342					U6AMY4		Type III secretion cytoplasmic protein (YscI)	15	0.649	PA1722	1	1	1	1	1	1	1	1	1	1	0	1	1	0	1	1	1
5323	COG4669	EscJ	U	Type III secretory pathway, lipoprotein EscJ	U6ANC2		Type III secretion bridge between inner and outermembrane lipoprotein (YscJ,HrcJ,EscJ, PscJ)	15	0.649	PA1723	1	1	1	1	1	1	1	1	1	1	0	1	1	0	1	1	1
5290					U6ALB6		Type III secretion cytoplasmic protein (YscK)	15	0.686	PA1724	1	1	1	1	1	1	1	1	1	1	0	1	1	0	1	1	1
5335	COG1317	FliH	NU	Flagellar biosynthesis/type III secretory pathway protein	U6AKD1		Type III secretion cytoplasmic protein (YscL)	15	0.673	PA1725	1	1	1	1	1	1	1	1	1	1	0	1	1	0	1	1	1
5192	COG1472	BglX	G	Beta-glucosidase-related glycosidases	U6AKP6		Periplasmic beta-glucosidase	16	0.678	PA1726	1	1	1	1	1	1	1	1	1	1	1	1	1	0	1	1	1
5052	COG5001	COG5001	T	Predicted signal transduction protein containing a membrane domain, an EAL and a GGDEF domain	Q9I310		Uncharacterized signaling protein PA1727	16	0.672	PA1727	1	1	1	1	1	1	1	1	1	1	1	1	1	0	1	1	1
2292					U6ANC7		Superfamily II DNA/RNA helicase, SNF2 family	17	0.640	PA1728	1	1	1	1	1	1	1	1	1	1	1	1	1	1	1	1	1
398	COG0518	GuaA	F	GMP synthase - Glutamine amidotransferase domain	V5SYM7		Glutamine amidotransferase	17	0.682	PA1729	1	1	1	1	1	1	1	1	1	1	1	1	1	1	1	1	1
3326	COG2308	COG2308	S	Uncharacterized conserved protein	U6AKD5		Protein containing domains DUF404, DUF407	17	0.663	PA1730	1	1	1	1	1	1	1	1	1	1	1	1	1	1	1	1	1
4446	COG2307	COG2307	S	Uncharacterized protein conserved in bacteria	U6AKQ2		Protein containing domains DUF403	17	0.672	PA1731	1	1	1	1	1	1	1	1	1	1	1	1	1	1	1	1	1
1059	COG1305	COG1305	E	Transglutaminase-like enzymes, putative cysteine proteases	U6AMZ4		Protein containing transglutaminase-like domain, putative cysteine protease	17	0.702	PA1732	1	1	1	1	1	1	1	1	1	1	1	1	1	1	1	1	1
4031	COG3484	COG3484	O	Predicted proteasome-type protease	U6AND1		Uncharacterized protein	17	0.675	PA1733	1	1	1	1	1	1	1	1	1	1	1	1	1	1	1	1	1
1172	COG2010	CccA	C	Cytochrome c, mono- and diheme variants	U6ALC1		Uncharacterized protein	17	0.702	PA1734	1	1	1	1	1	1	1	1	1	1	1	1	1	1	1	1	1
2881	COG0679	COG0679	R	Predicted permeases	U6AKD9		Auxin Efflux Carrier	17	0.663	PA1735	1	1	1	1	1	1	1	1	1	1	1	1	1	1	1	1	1
1851	COG0183	PaaJ	I	Acetyl-CoA acetyltransferase	U6AKQ8		3-ketoacyl-CoA thiolase	17	0.674	PA1736	1	1	1	1	1	1	1	1	1	1	1	1	1	1	1	1	1
4256	COG1250	FadB	I	3-hydroxyacyl-CoA dehydrogenase	U6AMZ8		Enoyl-CoA hydratase [isoleucine degradation]	17	0.658	PA1737	1	1	1	1	1	1	1	1	1	1	1	1	1	1	1	1	1
4854	COG0583	LysR	K	Transcriptional regulator	U6AND4		Transcriptional regulator, LysR family	16	0.673	PA1738	1	1	1	1	1	1	1	1	1	1	0	1	1	1	1	1	1
5042	COG0667	Tas	C	Predicted oxidoreductases (related to aryl-alcohol dehydrogenases)	U6ALC5		Putative oxidoreductase	16	0.682	PA1739	1	1	1	1	1	1	1	1	1	1	0	1	1	1	1	1	1
4898	COG3386	COG3386	G	Gluconolactonase	U6AKE3		Uncharacterized protein	16	0.715	PA1740	1	1	1	1	1	1	1	1	1	1	0	1	1	1	1	1	1
3033	COG0695	GrxC	O	Glutaredoxin and related proteins	U6AKR2		Glutaredoxin	17	0.642	PA1741	1	1	1	1	1	1	1	1	1	1	1	1	1	1	1	1	1
98	COG0518	GuaA	F	GMP synthase - Glutamine amidotransferase domain	V5T0C7		Amidotransferase	17	0.653	PA1742	1	1	1	1	1	1	1	1	1	2	1	1	1	1	1	1	1
47					V5SYL1		Uncharacterized protein	17	0.671	PA1743	1	1	1	1	1	1	1	1	1	2	1	1	1	1	1	1	1
62					V5SYS5		Uncharacterized protein	17	0.667	PA1744	1	1	1	1	1	1	1	1	1	2	1	1	1	1	1	1	1
51					V5SXY2		Uncharacterized protein	17	0.675	PA1745	1	1	1	1	1	1	1	1	1	2	1	1	1	1	1	1	1
52	COG2110	COG2110	R	Predicted phosphatase homologous to the C-terminal domain of histone macroH2A1	V5SZT3		Appr-1-p processing protein	17	0.679	PA1746	1	1	1	1	1	1	1	1	1	2	1	1	1	1	1	1	1
41					V5T0C2		Uncharacterized protein	17	0.619	PA1747	1	1	1	1	1	1	1	1	1	2	1	1	1	1	1	1	1
70	COG1024	CaiD	I	Enoyl-CoA hydratase/carnithine racemase	V5SYK7		Enoyl-CoA hydratase	17	0.646	PA1748	1	1	1	1	1	1	1	1	1	2	1	1	1	1	1	1	1
45	COG2388	COG2388	R	Predicted acetyltransferase	A6V778		Uncharacterized protein	17	0.646	PA1749	1	1	1	1	1	1	1	1	1	2	1	1	1	1	1	1	1
66	COG0722	AroG	E	3-deoxy-D-arabino-heptulosonate 7-phosphate (DAHP) synthase	A6V777		Phospho-2-keto-3-deoxyheptonate aldolase	17	0.627	PA1750	1	1	1	1	1	1	1	1	1	2	1	1	1	1	1	1	1
74	COG0526	TrxA	OC	Thiol-disulfide isomerase and thioredoxins	I6S0E3		Putative thioredoxin	17	0.661	PA1751	1	1	1	1	1	1	1	1	1	2	1	1	1	1	1	1	1
80	COG1893	ApbA	H	Ketopantoate reductase	V5SYK1		2-dehydropantoate 2-reductase	17	0.670	PA1752	1	1	1	1	1	1	1	1	1	2	1	1	1	1	1	1	1
53	COG0589	UspA	T	Universal stress protein UspA and related nucleotide-binding proteins	A6V774		Universal stress protein	17	0.645	PA1753	1	1	1	1	1	1	1	1	1	2	1	1	1	1	1	1	1
69	COG0583	LysR	K	Transcriptional regulator	A6V772	cysB	Transcriptional regulator CysB	17	0.637	PA1754	1	1	1	1	1	1	1	1	1	2	1	1	1	1	1	1	1
72					V5SZS3		Uncharacterized protein	17	0.641	PA1755	1	1	1	1	1	1	1	1	1	2	1	1	1	1	1	1	1
100	COG0175	CysH	EH	3'-phosphoadenosine 5'-phosphosulfate sulfotransferase (PAPS reductase)/FAD synthetase and related enzymes	B7VBC3	cysH	PAdoPS reductase	17	0.648	PA1756	1	1	1	1	1	1	1	1	1	2	1	1	1	1	1	1	1
105	COG0560	SerB	E	Phosphoserine phosphatase	A6V769	thrH	Phosphoserine phosphatase/homoserine phosphotransferase bifunctional protein	17	0.608	PA1757	1	1	1	1	1	1	1	1	1	2	1	1	1	1	1	1	1
67	COG0147	TrpE	EH	Anthranilate/para-aminobenzoate synthases component I	V5SYR0		Aminodeoxychorismate synthase	17	0.666	PA1758	1	1	1	1	1	1	1	1	1	2	1	1	1	1	1	1	1
59	COG2909	MalT	K	ATP-dependent transcriptional regulator	V5SXW8		LuxR family transcriptional regulator	17	0.669	PA1759	1	1	1	1	1	1	1	1	1	2	1	1	1	1	1	1	1
92	COG2909	MalT	K	ATP-dependent transcriptional regulator	V5SZR7		LuxR family transcriptional regulator	17	0.667	PA1760	1	1	1	1	1	1	1	1	1	2	1	1	1	1	1	1	1
63					A6V765		Uncharacterized protein	17	0.642	PA1761	1	1	1	1	1	1	1	1	1	2	1	1	1	1	1	1	1
68	COG3271	COG3271	R	Predicted double-glycine peptidase	A6V764		Uncharacterized protein	17	0.619	PA1762	1	1	1	1	1	1	1	1	1	2	1	1	1	1	1	1	1
97					V5SYQ5		Pilus assembly protein FilC	17	0.628	PA1763	1	1	1	1	1	1	1	1	1	2	1	1	1	1	1	1	1
91	COG2067	FadL	I	Long-chain fatty acid transport protein	V5SXW2		Aromatic hydrocarbon degradation protein	17	0.636	PA1764	1	1	1	1	1	1	1	1	1	2	1	1	1	1	1	1	1
104					V5SZR2		Uncharacterized protein	17	0.662	PA1765	1	1	1	1	1	1	1	1	1	2	1	1	1	1	1	1	1
108	COG0189	RimK	HJ	Glutathione synthase/Ribosomal protein S6 modification enzyme (glutaminyl transferase)	A6V760		Uncharacterized protein	17	0.634	PA1766	1	1	1	1	1	1	1	1	1	2	1	1	1	1	1	1	1
106					A6V759		Membrane protein, putative	17	0.625	PA1767	1	1	1	1	1	1	1	1	1	2	1	1	1	1	1	1	1
87	COG4067	COG4067	O	Uncharacterized protein conserved in archaea	A6V758		Uncharacterized protein	17	0.611	PA1768	1	1	1	1	1	1	1	1	1	2	1	1	1	1	1	1	1
81	COG1806	COG1806	S	Uncharacterized protein conserved in bacteria	B7VBB0		Pyruvate, water dikinase regulatory protein	17	0.586	PA1769	1	1	1	1	1	1	1	1	1	2	1	1	1	1	1	1	1
94	COG0574	PpsA	G	Phosphoenolpyruvate synthase/pyruvate phosphate dikinase	A6V755	ppsA	Pyruvate, water dikinase	17	0.644	PA1770	1	1	1	1	1	1	1	1	1	2	1	1	1	1	1	1	1
71	COG2267	PldB	I	Lysophospholipase	V5T096		EstX protein	17	0.683	PA1771	1	1	1	1	1	1	1	1	1	2	1	1	1	1	1	1	1
48	COG0684	MenG	H	Demethylmenaquinone methyltransferase	Q02KR3		Putative regulator of ribonuclease activity	17	0.626	PA1772	1	1	1	1	1	1	1	1	1	2	1	1	1	1	1	1	1
101	COG0598	CorA	P	Mg2+ and Co2+ transporters	V5SYP5		CmaX protein	17	0.655	PA1773	1	1	1	1	1	1	1	1	1	2	1	1	1	1	1	1	1
57					V5SXV4		CrfX protein	17	0.631	PA1774	1	1	1	1	1	1	1	1	1	2	1	1	1	1	1	1	1
102					A6V750		Uncharacterized protein	17	0.640	PA1775	1	1	1	1	1	1	1	1	1	2	1	1	1	1	1	1	1
93	COG1595	RpoE	K	DNA-directed RNA polymerase specialized sigma subunit, sigma24 homolog	G4LCM2	sigX	RNA polymerase sigma factor	17	0.566	PA1776	1	1	1	1	1	1	1	1	1	2	1	1	1	1	1	1	1
107	COG2885	OmpA	M	Outer membrane protein and related peptidoglycan-associated (lipo)proteins	P13794	oprF	Outer membrane porin F	17	0.597	PA1777	1	1	1	1	1	1	1	1	1	2	1	1	1	1	1	1	1
61	COG0007	CysG	H	Uroporphyrinogen-III methylase	Q9I2W4	cobA	Uroporphyrinogen III methylase	17	0.672	PA1778	1	1	1	1	1	1	1	1	1	2	1	1	1	1	1	1	1
103	COG0243	BisC	C	Anaerobic dehydrogenases, typically selenocysteine-containing	V5SXU9		Nitrate reductase subunit alpha	17	0.680	PA1779	1	1	1	1	1	1	1	1	1	2	1	1	1	1	1	1	1
43	COG2146	{NirD}	PR	Ferredoxin subunits of nitrite reductase and ring-hydroxylating dioxygenases	A6V745	nirD	Assimilatory nitrite reductase small subunit	17	0.688	PA1780	1	1	1	1	1	1	1	1	1	2	1	1	1	1	1	1	1
84	COG1251	NirB	C	NAD(P)H-nitrite reductase	A6V744	nirB	Assimilatory nitrite reductase large subunit	17	0.646	PA1781	1	1	1	1	1	1	1	1	1	2	1	1	1	1	1	1	1
90	COG0631	PTC1	T	Serine/threonine protein phosphatase	U6AKY3		Serine/threonine protein kinase	17	0.704	PA1782	1	1	1	1	1	1	1	1	1	2	1	1	1	1	1	1	1
1463	COG2223	NarK	P	Nitrate/nitrite transporter	U6AN62		Nitrate/nitrite transporter	17	0.691	PA1783	1	1	1	1	1	1	1	1	1	1	1	1	1	1	1	1	1
3481					U6ANL0		Alginate lyase	17	0.629	PA1784	1	1	1	1	1	1	1	1	1	1	1	1	1	1	1	1	1
1958	COG3707	AmiR	T	Response regulator with putative antiterminator output domain	U6ALK2		Response regulator NasT	17	0.674	PA1785	1	1	1	1	1	1	1	1	1	1	1	1	1	1	1	1	1
4151	COG0715	TauA	P	ABC-type nitrate/sulfonate/bicarbonate transport systems, periplasmic components	U6AKK7		Nitrate ABC transporter, nitrate-binding protein	17	0.691	PA1786	1	1	1	1	1	1	1	1	1	1	1	1	1	1	1	1	1
3501	COG1049	AcnB	C	Aconitase B	Q9I2V5	acnB	Citrate hydro-lyase 2	17	0.660	PA1787	1	1	1	1	1	1	1	1	1	1	1	1	1	1	1	1	1
3530	COG3313	COG3313	R	Predicted Fe-S protein	V5SYM8		Fe-S protein	17	0.620	PA1788	1	1	1	1	1	1	1	1	1	1	1	1	1	1	1	1	1
4394	COG0589	UspA	T	Universal stress protein UspA and related nucleotide-binding proteins	U6ALK7		Universal stress protein family 7	17	0.655	PA1789	1	1	1	1	1	1	1	1	1	1	1	1	1	1	1	1	1
4751	COG4445	MiaE	FJ	Hydroxylase for synthesis of 2-methylthio-cis-ribozeatin in tRNA	U6AKL1		tRNA-(Ms[2]io[6]A)-hydroxylase	17	0.665	PA1790	1	1	1	1	1	1	1	1	1	1	1	1	1	1	1	1	1
3252	COG0330	HflC	O	Membrane protease subunits, stomatin/prohibitin homologs	U6AKZ3		Uncharacterized protein	17	0.649	PA1791	1	1	1	1	1	1	1	1	1	1	1	1	1	1	1	1	1
2274	COG2908	COG2908	S	Uncharacterized protein conserved in bacteria	B7VB87	lpxH	UDP-2,3-diacylglucosamine diphosphatase	17	0.678	PA1792	1	1	1	1	1	1	1	1	1	1	1	1	1	1	1	1	1
3520	COG0652	PpiB	O	Peptidyl-prolyl cis-trans isomerase (rotamase) - cyclophilin family	U6ANM0		Peptidyl-prolyl cis-trans isomerase	17	0.594	PA1793	1	1	1	1	1	1	1	1	1	1	1	1	1	1	1	1	1
2704	COG0008	GlnS	J	Glutamyl- and glutaminyl-tRNA synthetases	Q02KT5	glnS	Glutaminyl-tRNA synthetase	17	0.640	PA1794	1	1	1	1	1	1	1	1	1	1	1	1	1	1	1	1	1
3468	COG0215	CysS	J	Cysteinyl-tRNA synthetase	A6V727	cysS	Cysteinyl-tRNA synthetase	17	0.654	PA1795	1	1	1	1	1	1	1	1	1	1	1	1	1	1	1	1	1
4010	COG0190	FolD	H	5,10-methylene-tetrahydrofolate dehydrogenase/Methenyl tetrahydrofolate cyclohydrolase	B7VB83	folD	Methenyltetrahydrofolate cyclohydrolase	17	0.680	PA1796	1	1	1	1	1	1	1	1	1	1	1	1	1	1	1	1	1
4487	COG1680	AmpC	V	Beta-lactamase class C and other penicillin binding proteins	U6ANM7		Beta-lactamase class C and other penicillin binding protein	17	0.674	PA1797	1	1	1	1	1	1	1	1	1	1	1	1	1	1	1	1	1
2504	COG0642	BaeS	T	Signal transduction histidine kinase	U6ALL5		Sensory histidine kinase in two-component regulatory system with RstA	17	0.657	PA1798	1	1	1	1	1	1	1	1	1	1	1	1	1	1	1	1	1
1153	COG0745	OmpR	TK	Response regulators consisting of a CheY-like receiver domain and a winged-helix DNA-binding domain	U6AKM2		Response regulators consisting of a CheY-like receiver domain and a winged-helix DNA-binding domain protein	17	0.637	PA1799	1	1	1	1	1	1	1	1	1	1	1	1	1	1	1	1	1
4400	COG0544	Tig	O	FKBP-type peptidyl-prolyl cis-trans isomerase (trigger factor)	A6V720	tig	PPIase	17	0.597	PA1800	1	1	1	1	1	1	1	1	1	1	1	1	1	1	1	1	1
3521	COG0740	ClpP	OU	Protease subunit of ATP-dependent Clp proteases	Q9I2U1	clpP1	Endopeptidase Clp 1	17	0.612	PA1801	1	1	1	1	1	1	1	1	1	1	1	1	1	1	1	1	1
4252	COG1219	ClpX	O	ATP-dependent protease Clp, ATPase subunit	Q9I2U0	clpX	ATP-dependent Clp protease ATP-binding subunit ClpX	17	0.591	PA1802	1	1	1	1	1	1	1	1	1	1	1	1	1	1	1	1	1
3588	COG0466	Lon	O	ATP-dependent Lon protease, bacterial type	U6AKM6	lon	ATP-dependent protease La	17	0.621	PA1803	1	1	1	1	1	1	1	1	1	1	1	1	1	1	1	1	1
598	COG0776	HimA	L	Bacterial nucleoid DNA-binding protein	P05384	hupB	DNA-binding protein HU-beta	17	0.590	PA1804	1	1	1	1	1	1	1	1	1	1	1	1	1	1	1	1	1
4188	COG0760	SurA	O	Parvulin-like peptidyl-prolyl isomerase	U6AN81		Peptidyl-prolyl cis-trans isomerase ppiD	17	0.631	PA1805	1	1	1	1	1	1	1	1	1	1	1	1	1	1	1	1	1
2296	COG0623	FabI	I	Enoyl-[acyl-carrier-protein] reductase (NADH)	Q9ZFE4	fabI	NADH-dependent enoyl-ACP reductase	17	0.664	PA1806	1	1	1	1	1	1	1	1	1	1	1	1	1	1	1	1	1
2975	COG4172	COG4172	R	ABC-type uncharacterized transport system, duplicated ATPase component	U6ALM2		Oligopeptide transport system permease protein OppB	17	0.661	PA1807	1	1	1	1	1	1	1	1	1	1	1	1	1	1	1	1	1
1787	COG4239	COG4239	R	ABC-type uncharacterized transport system, permease component	U6AKN2		Oligopeptide transport system permease protein OppC	17	0.652	PA1808	1	1	1	1	1	1	1	1	1	1	1	1	1	1	1	1	1
2041	COG4174	COG4174	R	ABC-type uncharacterized transport system, permease component	U6AL14		Oligopeptide transport system permease protein OppB	17	0.632	PA1809	1	1	1	1	1	1	1	1	1	1	1	1	1	1	1	1	1
4247	COG4166	OppA	E	ABC-type oligopeptide transport system, periplasmic component	U6AN86		ABC transporter, periplasmic substrate-binding protein	17	0.630	PA1810	1	1	1	1	1	1	1	1	1	1	1	1	1	1	1	1	1
5166	COG4166	OppA	E	ABC-type oligopeptide transport system, periplasmic component	U6ANP2		ABC transporter, periplasmic substrate-binding protein	16	0.639	PA1811	1	1	1	1	0	1	1	1	1	1	1	1	1	1	1	1	1
5109	COG1388	LytE	M	FOG: LysM repeat	U6ALM6		Membrane-bound lytic murein transglycosylase D	16	0.655	PA1812	1	1	1	1	0	1	1	1	1	1	1	1	1	1	1	1	1
3569	COG0491	GloB	R	Zn-dependent hydrolases, including glyoxylases	B7VB64	gloB	Glyoxalase II	17	0.658	PA1813	1	1	1	1	1	1	1	1	1	1	1	1	1	1	1	1	1
1022					U6AL16		SAM-dependent methyltransferase	17	0.681	PA1814	1	1	1	1	1	1	1	1	1	1	1	1	1	1	1	1	1
3038	COG0328	RnhA	L	Ribonuclease HI	A6V705	rnhA	Ribonuclease H	17	0.655	PA1815	1	1	1	1	1	1	1	1	1	1	1	1	1	1	1	1	1
3030	COG0847	DnaQ	L	DNA polymerase III, epsilon subunit and related 3'-5' exonucleases	U6ANP8		DNA polymerase III epsilon subunit	17	0.671	PA1816	1	1	1	1	1	1	1	1	1	1	1	1	1	1	1	1	1
149	COG3631	COG3631	R	Ketosteroid isomerase-related protein	V5SZK3		Ketosteroid isomerase	17	0.659	PA1817	1	1	1	1	1	1	1	1	1	1	1	1	1	1	1	1	1
3983	COG1982	LdcC	E	Arginine/lysine/ornithine decarboxylases	U6AKP1		Lysine decarboxylase, inducible	17	0.657	PA1818	1	1	1	1	1	1	1	1	1	1	1	1	1	1	1	1	1
2917	COG0531	PotE	E	Amino acid transporters	U6AL21		Lysine/cadaverine antiporter membrane protein CadB	17	0.685	PA1819	1	1	1	1	1	1	1	1	1	1	1	1	1	1	1	1	1
3821	COG3067	NhaB	P	Na+/H+ antiporter	B7VB57	nhaB	Sodium/proton antiporter NhaB	17	0.669	PA1820	1	1	1	1	1	1	1	1	1	1	1	1	1	1	1	1	1
2300	COG1024	CaiD	I	Enoyl-CoA hydratase/carnithine racemase	U6ANQ3		Enoyl-CoA hydratase [valine degradation]	17	0.646	PA1821	1	1	1	1	1	1	1	1	1	1	1	1	1	1	1	1	1
3198					U6ALN5		Uncharacterized protein	17	0.686	PA1822	1	1	1	1	1	1	1	1	1	1	1	1	1	1	1	1	1
3250	COG2816	NPY1	L	NTP pyrophosphohydrolases containing a Zn-finger, probably nucleic-acid-binding	B7VB54	nudC	NADH pyrophosphatase	17	0.677	PA1823	1	1	1	1	1	1	1	1	1	1	1	1	1	1	1	1	1
509	COG0730	COG0730	R	Predicted permeases	U6AL26		Uncharacterized protein	17	0.690	PA1824	1	1	1	1	1	1	1	1	1	1	1	1	1	1	1	1	1
645					U6AN96		Uncharacterized protein	17	0.702	PA1825	1	1	1	1	1	1	1	1	1	1	1	1	1	1	1	1	1
942	COG0583	LysR	K	Transcriptional regulator	U6ANQ6		Transcriptional regulator	17	0.694	PA1826	1	1	1	1	1	1	1	1	1	1	1	1	1	1	1	1	1
2090	COG1028	FabG	IQR	Dehydrogenases with different specificities (related to short-chain alcohol dehydrogenases)	U6ALN8		Short-chain dehydrogenase/reductase SDR	17	0.696	PA1827	1	1	1	1	1	1	1	1	1	1	1	1	1	1	1	1	1
2089	COG1028	FabG	IQR	Dehydrogenases with different specificities (related to short-chain alcohol dehydrogenases)	U6AKP9		Oxidoreductase, short-chain dehydrogenase/reductase family	17	0.646	PA1828	1	1	1	1	1	1	1	1	1	1	1	1	1	1	1	1	1
4081	COG3173	COG3173	R	Predicted aminoglycoside phosphotransferase	U6AL31		Putative aminoglycoside phosphotransferase	17	0.644	PA1829	1	1	1	1	1	1	1	1	1	1	1	1	1	1	1	1	1
4725	COG3255	COG3255	I	Putative sterol carrier protein	U6ANA0		Sterol-binding protein	17	0.610	PA1830	1	1	1	1	1	1	1	1	1	1	1	1	1	1	1	1	1
3396	COG0406	phoE	G	Fructose-2,6-bisphosphatase	U6ANR1		Putative phosphoglycerate mutase	17	0.643	PA1831	1	1	1	1	1	1	1	1	1	1	1	1	1	1	1	1	1
3525	COG0616	SppA	OU	Periplasmic serine proteases (ClpP class)	U6ALP3		Peptidase, U7 family	17	0.647	PA1832	1	1	1	1	1	1	1	1	1	1	1	1	1	1	1	1	1
3323	COG0604	Qor	CR	NADPH:quinone reductase and related Zn-dependent oxidoreductases	U6AKQ3		Alcohol dehydrogenase	17	0.686	PA1833	1	1	1	1	1	1	1	1	1	1	1	1	1	1	1	1	1
1727	COG2050	PaaI	Q	Uncharacterized protein, possibly involved in aromatic compounds catabolism	U6ANA4		Uncharacterized protein	17	0.655	PA1835	1	1	1	1	1	1	1	1	1	1	1	1	1	1	1	1	1
2172	COG1309	AcrR	K	Transcriptional regulator	U6ANR6		Transcriptional regulator, TetR family	17	0.682	PA1836	1	1	1	1	1	1	1	1	1	1	1	1	1	1	1	1	1
1596	COG3749	COG3749	S	Uncharacterized protein conserved in bacteria	U6ALP7		Oxidoreductase probably involved in sulfite reduction	17	0.687	PA1837	1	1	1	1	1	1	1	1	1	1	1	1	1	1	1	1	1
3868	COG0155	CysI	P	Sulfite reductase, beta subunit (hemoprotein)	U6AKQ7		Sulfite reductase [NADPH] hemoprotein beta-component	17	0.651	PA1838	1	1	1	1	1	1	1	1	1	1	1	1	1	1	1	1	1
2952	COG0820	COG0820	R	Predicted Fe-S-cluster redox enzyme	Q9I2Q6		Probable RNA methyltransferase PA1839	17	0.702	PA1839	1	1	1	1	1	1	1	1	1	1	1	1	1	1	1	1	1
2388					U6ANS1		Uncharacterized protein	17	0.584	PA1840	1	1	1	1	1	1	1	1	1	1	1	1	1	1	1	1	1
2878	COG3760	COG3760	S	Uncharacterized conserved protein	U6ALQ2		Aminoacyl-tRNA editing enzymes YbaK, ProX-like protein	17	0.646	PA1841	1	1	1	1	1	1	1	1	1	1	1	1	1	1	1	1	1
4667	COG3171	COG3171	S	Uncharacterized protein conserved in bacteria	U6AKR3		Uncharacterized protein	17	0.650	PA1842	1	1	1	1	1	1	1	1	1	1	1	1	1	1	1	1	1
4647	COG1410	MetH	E	Methionine synthase I, cobalamin-binding domain	Q9I2Q2	metH	Methionine synthase, vitamin-B12 dependent	17	0.656	PA1843	1	1	1	1	1	1	1	1	1	1	1	1	1	1	1	1	1
2708	COG0791	Spr	M	Cell wall-associated hydrolases (invasion-associated proteins)	U6ANB2		Uncharacterized protein	17	0.669	PA1844	1	1	1	1	1	1	1	1	1	1	1	1	1	1	1	1	1
2782					U6ANS6		Uncharacterized protein	17	0.651	PA1845	1	1	1	1	1	1	1	1	1	1	1	1	1	1	1	1	1
4464					U6ALQ6		Cis/trans isomerase	17	0.656	PA1846	1	1	1	1	1	1	1	1	1	1	1	1	1	1	1	1	1
4648	COG0694	COG0694	O	Thioredoxin-like proteins and domains	Q02KZ2	nfuA	Fe/S biogenesis protein NfuA	17	0.617	PA1847	1	1	1	1	1	1	1	1	1	1	1	1	1	1	1	1	1
1400					U6AL50		Major facilitator superfamily	17	0.705	PA1848	1	1	1	1	1	1	1	1	1	1	1	1	1	1	1	1	1
207	COG3813	COG3813	S	Uncharacterized protein conserved in bacteria	V5SXM9		Uncharacterized protein	17	0.720	PA1849	1	1	1	1	1	1	1	1	1	1	1	1	1	1	1	1	1
1289	COG4977	COG4977	K	Transcriptional regulator containing an amidase domain and an AraC-type DNA-binding HTH domain	U6ANT1		Transcriptional regulator containing an amidase domain and an AraC-type DNA-binding HTH domain	17	0.708	PA1850	1	1	1	1	1	1	1	1	1	1	1	1	1	1	1	1	1
2842	COG2199	COG2199	T	FOG: GGDEF domain	U6ALR0		Uncharacterized protein	17	0.672	PA1851	1	1	1	1	1	1	1	1	1	1	1	1	1	1	1	1	1
1479					A6V6W5		Uncharacterized protein	17	0.638	PA1852	1	1	1	1	1	1	1	1	1	1	1	1	1	1	1	1	1
965	COG0583	LysR	K	Transcriptional regulator	U6AL55		Putative transcriptional regulator	17	0.681	PA1853	1	1	1	1	1	1	1	1	1	1	1	1	1	1	1	1	1
1434	COG3448	COG3448	T	CBS-domain-containing membrane protein	U6ANC1		Uncharacterized protein	17	0.690	PA1854	1	1	1	1	1	1	1	1	1	1	1	1	1	1	1	1	1
231					V5SZG2		Uncharacterized protein	17	0.739	PA1855	1	1	1	1	1	1	1	1	1	1	1	1	1	1	1	1	1
0	COG3278	CcoN	O	Cbb3-type cytochrome oxidase, subunit 1	U6AJS7		Cytochrome c oxidase subunit CcoN	17	0.641	PA1856,PA1554,PA4133,PA1557	4	4	4	3	4	4	4	4	4	4	4	4	4	4	4	4	4
3859	COG2354	COG2354	S	Uncharacterized protein conserved in bacteria	U6AKS8		Membrane protein, putative	17	0.671	PA1857	1	1	1	1	1	1	1	1	1	1	1	1	1	1	1	1	1
296	COG3570	StrB	V	Streptomycin 6-kinase	U6AL57		Streptomycin 6-kinase	17	0.692	PA1858	1	1	1	1	1	1	1	1	1	1	1	1	1	1	1	1	1
916	COG0583	LysR	K	Transcriptional regulator	U6ANC4		Transcriptional regulator, LysR family	17	0.676	PA1859	1	1	1	1	1	1	1	1	1	1	1	1	1	1	1	1	1
4506	COG3315	COG3315	Q	O-Methyltransferase involved in polyketide biosynthesis	U6ANU1		O-methyltransferase domain protein	17	0.685	PA1860	1	1	1	1	1	1	1	1	1	1	1	1	1	1	1	1	1
1871	COG4148	ModC	P	ABC-type molybdate transport system, ATPase component	Q9I2N4	modC	Molybdenum import ATP-binding protein ModC	17	0.694	PA1861	1	1	1	1	1	1	1	1	1	1	1	1	1	1	1	1	1
2632	COG4149	ModC	P	ABC-type molybdate transport system, permease component	U6AKT4		Molybdenum transport system permease protein ModB	17	0.680	PA1862	1	1	1	1	1	1	1	1	1	1	1	1	1	1	1	1	1
4198	COG0725	ModA	P	ABC-type molybdate transport system, periplasmic component	U6AL61		Molybdenum ABC transporter, periplasmic molybdenum-binding protein ModA	17	0.661	PA1863	1	1	1	1	1	1	1	1	1	1	1	1	1	1	1	1	1
387	COG1309	AcrR	K	Transcriptional regulator	U6ANC9		Transcriptional regulator, TetR family	17	0.708	PA1864	1	1	1	1	1	1	1	1	1	1	1	1	1	1	1	1	1
4511					U6ANU5		Uncharacterized protein	17	0.675	PA1865	1	1	1	1	1	1	1	1	1	1	1	1	1	1	1	1	1
4531	COG1199	DinG	KL	Rad3-related DNA helicases	U6ALS4		DinG family ATP-dependent helicase	17	0.693	PA1866	1	1	1	1	1	1	1	1	1	1	1	1	1	1	1	1	1
1619	COG3031	PulC	U	Type II secretory pathway, component PulC	U6AL65		General secretion pathway protein C	17	0.710	PA1867	1	1	1	1	1	1	1	1	1	1	1	1	1	1	1	1	1
3942	COG1450	PulD	NU	Type II secretory pathway, component PulD	U6AND3		General secretion pathway protein D / Type II secretion outermembrane pore forming protein (PulD)	17	0.698	PA1868	1	1	1	1	1	1	1	1	1	1	1	1	1	1	1	1	1
240	COG0236	AcpP	IQ	Acyl carrier protein	O52658	acpP2	Acyl carrier protein 2	17	0.621	PA1869	1	1	1	1	1	1	1	1	1	1	1	1	1	1	1	1	1
809					V9TAV4		Uncharacterized protein	17	0.681	PA1870	1	1	1	1	1	1	1	1	1	1	1	1	1	1	1	1	1
4317	COG0739	NlpD	M	Membrane proteins related to metalloendopeptidases	P14789	lasA	Staphylolytic protease	17	0.667	PA1871	1	1	1	1	1	1	1	1	1	1	1	1	1	1	1	1	1
4067					U6AL69		Staphylolytic protease preproenzyme LasA	17	0.674	PA1872	1	1	1	1	1	1	1	1	1	1	1	1	1	1	1	1	1
5171	COG0598	CorA	P	Mg2+ and Co2+ transporters	U6AND7		Uncharacterized protein	16	0.658	PA1873	1	1	1	1	1	1	1	1	1	1	0	1	1	1	1	1	1
5501					V5SZZ1		Uncharacterized protein	12	0.696	PA1874	0	0	0	1	0	1	1	1	1	1	1	1	1	0	1	1	1
3192	COG1538	TolC	MU	Outer membrane protein	U6ALT2		Outer membrane protein	17	0.678	PA1875	1	1	1	1	1	1	1	1	1	1	1	1	1	1	1	1	1
4318	COG2274	SunT	V	ABC-type bacteriocin/lantibiotic exporters, contain an N-terminal double-glycine peptidase domain	U6AKV1		ABC transporter, transmembrane region:ABC transporter:Peptidase C39, bacteriocin processing	17	0.697	PA1876	1	1	1	1	1	1	1	1	1	1	1	1	1	1	1	1	1
2653	COG0845	AcrA	M	Membrane-fusion protein	U6AL76		HlyD family secretion protein	17	0.667	PA1877	1	1	1	1	1	1	1	1	1	1	1	1	1	1	1	1	1
1587	COG1896	COG1896	R	Predicted hydrolases of HD superfamily	U6ANE1		Hydrolase (HAD superfamily)	17	0.674	PA1878	1	1	1	1	1	1	1	1	1	1	1	1	1	1	1	1	1
628	COG1709	COG1709	K	Predicted transcriptional regulator	U6ANV9		Uncharacterized protein	17	0.701	PA1879	1	1	1	1	1	1	1	1	1	1	1	1	1	1	1	1	1
2001	COG1529	CoxL	C	Aerobic-type carbon monoxide dehydrogenase, large subunit CoxL/CutL homologs	U6ALT6		Isoquinoline 1-oxidoreductase beta subunit	17	0.698	PA1880	1	1	1	1	1	1	1	1	1	1	1	1	1	1	1	1	1
1377	COG2080	CoxS	C	Aerobic-type carbon monoxide dehydrogenase, small subunit CoxS/CutS homologs	U6AKV6		Isoquinoline 1-oxidoreductase alpha subunit	17	0.686	PA1881	1	1	1	1	1	1	1	1	1	1	1	1	1	1	1	1	1
1482	COG2076	EmrE	P	Membrane transporters of cations and cationic drugs	U6AL80		Quaternary ammonium compound-resistance protein sugE	17	0.651	PA1882	1	1	1	1	1	1	1	1	1	1	1	1	1	1	1	1	1
2233	COG0838	NuoA	C	NADH:ubiquinone oxidoreductase subunit 3 (chain A)	Q02L30	nuoA2	NUO1 2	17	0.664	PA1883	1	1	1	1	1	1	1	1	1	1	1	1	1	1	1	1	1
2120	COG1396	HipB	K	Predicted transcriptional regulators	U6ANW3		Putative transcriptional regulator	17	0.719	PA1884	1	1	1	1	1	1	1	1	1	1	1	1	1	1	1	1	1
1621	COG0456	RimI	R	Acetyltransferases	U6ALU0		Histone acetyltransferase HPA2-related acetyltransferase	17	0.702	PA1885	1	1	1	1	1	1	1	1	1	1	1	1	1	1	1	1	1
3912	COG0417	PolB	L	DNA polymerase elongation subunit (family B)	V5SYD1		DNA polymerase	17	0.684	PA1886	1	1	1	1	1	1	1	1	1	1	1	1	1	1	1	1	1
5521					U6ANF3		Uncharacterized protein	12	0.658	PA1887	1	1	1	0	0	0	0	1	1	1	1	0	1	1	1	1	1
5523	COG0596	MhpC	R	Predicted hydrolases or acyltransferases (alpha/beta hydrolase superfamily)	U6ANW8		Uncharacterized protein	12	0.636	PA1888	1	1	1	0	0	0	0	1	1	1	1	0	1	1	1	1	1
2033	COG0625	Gst	O	Glutathione S-transferase	U6AL88		Putative glutathione S-transferase-like protein	17	0.683	PA1890	1	1	1	1	1	1	1	1	1	1	1	1	1	1	1	1	1
141					U6ANF8		Uncharacterized protein	17	0.749	PA1891	1	1	1	1	1	1	1	1	1	1	1	1	1	1	1	1	1
4230					U6ANX5		Uncharacterized protein	17	0.654	PA1892	1	1	1	1	1	1	1	1	1	1	1	1	1	1	1	1	1
3146	COG2366	COG2366	R	Protein related to penicillin acylase	U6ALU8		Ppenicillin acylase-like protein	17	0.696	PA1893	1	1	1	1	1	1	1	1	1	1	1	1	1	1	1	1	1
4612					U6AKX1		Uncharacterized protein	17	0.633	PA1894	1	1	1	1	1	1	1	1	1	1	1	1	1	1	1	1	1
4384					U6AL91		Uncharacterized protein	17	0.650	PA1895	1	1	1	1	1	1	1	1	1	1	1	1	1	1	1	1	1
4315					U6ANG3		Uncharacterized protein	17	0.662	PA1896	1	1	1	1	1	1	1	1	1	1	1	1	1	1	1	1	1
4037	COG3000	ERG3	I	Sterol desaturase	U6ANX9		Sterol desaturase	17	0.621	PA1897	1	1	1	1	1	1	1	1	1	1	1	1	1	1	1	1	1
977	COG2771	CsgD	K	DNA-binding HTH domain-containing proteins	U6ALV1		QscR quorum-sensing control repressor	17	0.563	PA1898	1	1	1	1	1	1	1	1	1	1	1	1	1	1	1	1	1
18					Q9I2J9	phzA2	Phenazine biosynthesis protein PhzA 2	17	0.603	PA1899,PA4210	2	2	2	2	2	2	2	2	2	2	1	2	2	2	2	2	2
7	COG3200	AroG	E	3-deoxy-D-arabino-heptulosonate 7-phosphate (DAHP) synthase	U6ADT7		Phenazine biosynthesis protein PhzC / 2-keto-3-deoxy-D-arabino-heptulosonate-7-phosphate synthase II PhzC	17	0.728	PA1901,PA4212	2	2	2	2	2	2	2	2	2	2	2	2	2	2	2	2	2
21	COG1535	EntB	Q	Isochorismate hydrolase	E2ZZX3		Phenazine biosynthesis protein PhzD	16	0.705	PA1902,PA4213	2	2	2	2	2	2	2	2	0	2	2	2	2	2	2	2	2
22	COG0147	TrpE	EH	Anthranilate/para-aminobenzoate synthases component I	V9T822		Anthranilate synthase	17	0.702	PA1903,PA4214	2	2	2	2	1	2	2	2	2	2	2	2	2	1	2	2	2
14	COG0384	COG0384	R	Predicted epimerase, PhzC/PhzF homolog	O69754	phzF2	Phenazine/pyocyanine biosynthesis protein PhzF	17	0.710	PA1904,PA4215	2	2	2	2	1	2	2	2	2	2	2	2	2	2	2	2	2
15	COG0259	PdxH	H	Pyridoxamine-phosphate oxidase	I6SRQ2		Pyrodoxamine 5'-phosphate oxidase	17	0.716	PA1905,PA4216	2	2	2	1	2	2	2	2	2	2	2	2	2	2	2	2	2
4973	COG0537	Hit	FGR	Diadenosine tetraphosphate (Ap4A) hydrolase and other HIT family hydrolases	I6RMZ5		Putative hydrolase	16	0.670	PA1906	1	1	1	1	1	1	1	1	1	1	0	1	1	1	1	1	1
3641	COG4188	COG4188	R	Predicted dienelactone hydrolase	U6ANY7		Carboxylic ester hydrolase	17	0.704	PA1907	1	1	1	1	1	1	1	1	1	1	1	1	1	1	1	1	1
1425	COG2814	AraJ	G	Arabinose efflux permease	U6ALW1		Putative MFS transporter	17	0.735	PA1908	1	1	1	1	1	1	1	1	1	1	1	1	1	1	1	1	1
3575	COG3182	PiuB	S	Uncharacterized iron-regulated membrane protein	U6AKY6		Putative iron-regulated membrane protein	17	0.668	PA1909	1	1	1	1	1	1	1	1	1	1	1	1	1	1	1	1	1
2222	COG1629	CirA	P	Outer membrane receptor proteins, mostly Fe transport	U6ALA6		Ferrichrome-iron receptor	17	0.697	PA1910	1	1	1	1	1	1	1	1	1	1	1	1	1	1	1	1	1
467	COG3712	FecR	PT	Fe2+-dicitrate sensor, membrane component	U6ANH7		Putative transmembrane sensor	17	0.747	PA1911	1	1	1	1	1	1	1	1	1	1	1	1	1	1	1	1	1
1633	COG1595	RpoE	K	DNA-directed RNA polymerase specialized sigma subunit, sigma24 homolog	U6ANZ2		RNA polymerase sigma-70 factor, ECF subfamily	17	0.679	PA1912	1	1	1	1	1	1	1	1	1	1	1	1	1	1	1	1	1
3967					U6ALW6		Uncharacterized protein	17	0.674	PA1913	1	1	1	1	1	1	1	1	1	1	1	1	1	1	1	1	1
5356					U6AKZ0		NAD glycohydrolase, hvnA Halovibrin	14	0.632	PA1914	1	1	1	0	1	1	1	1	1	1	1	0	1	0	1	1	1
5232	COG2508	COG2508	TQ	Regulator of polyketide synthase expression	U6ANI2		Regulator of polyketide synthase expression	16	0.672	PA1915	1	1	1	1	1	1	1	1	1	1	0	1	1	1	1	1	1
5150	COG0814	SdaC	E	Amino acid permeases	U6ANZ9		Putative amino acid permease	16	0.664	PA1916	1	1	1	1	1	1	1	1	1	1	0	1	1	1	1	1	1
4985	COG3450	COG3450	R	Predicted enzyme of the cupin superfamily	U6ALX5		Uncharacterized protein	16	0.678	PA1917	1	1	1	1	1	1	1	1	1	1	0	1	1	1	1	1	1
5138	COG0665	DadA	E	Glycine/D-amino acid oxidases (deaminating)	U6AKZ5		O-acetylhomoserine sulfhydrylase	16	0.695	PA1918	1	1	1	1	1	1	1	1	1	1	0	1	1	1	1	1	1
1554	COG1180	PflA	O	Pyruvate-formate lyase-activating enzyme	U6ALB4		Ribonucleotide reductase of class III (Anaerobic), activating protein	17	0.721	PA1919	1	1	1	1	1	1	1	1	1	1	1	1	1	1	1	1	1
4265	COG1328	NrdD	F	Oxygen-sensitive ribonucleoside-triphosphate reductase	U6ANI6		Ribonucleotide reductase of class III (Anaerobic), large subunit	17	0.679	PA1920	1	1	1	1	1	1	1	1	1	1	1	1	1	1	1	1	1
4858	COG4106	Tam	R	Trans-aconitate methyltransferase	U6AP04		Methyltransferase type 12	16	0.721	PA1921	1	1	1	1	1	1	1	1	1	1	0	1	1	1	1	1	1
4881	COG4771	FepA	P	Outer membrane receptor for ferrienterochelin and colicins	U6ALX9		Colicin I receptor	16	0.695	PA1922	1	1	1	1	1	1	1	1	1	1	1	1	1	0	1	1	1
3756	COG1429	CobN	H	Cobalamin biosynthesis protein CobN and related Mg-chelatases	U6AL00		CobN component of cobalt chelatase involved in B12 biosynthesis	17	0.721	PA1923	1	1	1	1	1	1	1	1	1	1	1	1	1	1	1	1	1
1521	COG0811	TolQ	U	Biopolymer transport proteins	U6ALB9		Putative transporter PduT for various metalloporphyrins	17	0.692	PA1924	1	1	1	1	1	1	1	1	1	1	1	1	1	1	1	1	1
2642	COG4744	COG4744	S	Uncharacterized conserved protein	U6ANJ3		Uncharacterized protein	17	0.651	PA1925	1	1	1	1	1	1	1	1	1	1	1	1	1	1	1	1	1
5180	COG1944	COG1944	S	Uncharacterized conserved protein	U6AP07		Uncharacterized protein	16	0.650	PA1926	1	1	1	1	1	1	1	1	1	1	0	1	1	1	1	1	1
2910	COG0620	MetE	E	Methionine synthase II (cobalamin-independent)	B7VAU6	metE	Methionine synthase, vitamin-B12 independent isozyme	17	0.677	PA1927	1	1	1	1	1	1	1	1	1	1	1	1	1	1	1	1	1
5059	COG1670	RimL	J	Acetyltransferases, including N-acetylases of ribosomal proteins	Q9I2H6	rimJ	Ribosomal-protein-alanine acetyltransferase	16	0.681	PA1928	1	1	1	1	1	1	1	1	1	1	0	1	1	1	1	1	1
4899					U6ALC2		Uncharacterized protein	16	0.700	PA1929	1	1	1	1	1	1	1	1	1	1	0	1	1	1	1	1	1
4131	COG0840	Tar	NT	Methyl-accepting chemotaxis protein	U6ANJ7		Methyl-accepting chemotaxis protein	17	0.640	PA1930	1	1	1	1	1	1	1	1	1	1	1	1	1	1	1	1	1
4901	COG2080	CoxS	C	Aerobic-type carbon monoxide dehydrogenase, small subunit CoxS/CutS homologs	U6AP12		Periplasmic aromatic aldehyde oxidoreductase, iron-sulfur subunit YagT	16	0.676	PA1931	1	1	1	0	1	1	1	1	1	1	1	1	1	1	1	1	1
4998	COG1319	CoxM	C	Aerobic-type carbon monoxide dehydrogenase, middle subunit CoxM/CutM homologs	U6ALY9		Periplasmic aromatic aldehyde oxidoreductase, FAD binding subunit YagS	16	0.699	PA1932	1	1	1	0	1	1	1	1	1	1	1	1	1	1	1	1	1
5077	COG1529	CoxL	C	Aerobic-type carbon monoxide dehydrogenase, large subunit CoxL/CutL homologs	U6AL10		Periplasmic aromatic aldehyde oxidoreductase, molybdenum binding subunit YagR	16	0.694	PA1933	1	1	1	0	1	1	1	1	1	1	1	1	1	1	1	1	1
4958					I6SKA3		Uncharacterized protein	16	0.677	PA1934	1	1	1	1	1	1	1	1	1	1	0	1	1	1	1	1	1
6273	COG3593	COG3593	L	Predicted ATP-dependent endonuclease of the OLD family	T2EA71		AAA ATPase domain protein	3	0.561	PA1939	1	1	0	0	0	0	0	0	0	0	0	0	1	0	0	0	0
3825	COG0753	KatE	P	Catalase	U6AL51		Catalase	17	0.656	PA1940	1	1	1	1	1	1	1	1	1	1	1	1	1	1	1	1	1
3675					U6ALG3		Uncharacterized protein	17	0.677	PA1941	1	1	1	1	1	1	1	1	1	1	1	1	1	1	1	1	1
3183					A6V6M4		Uncharacterized protein	17	0.637	PA1942	1	1	1	1	1	1	1	1	1	1	1	1	1	1	1	1	1
3048	COG0456	RimI	R	Acetyltransferases	U6ANP9		GNAT family acetyltransferase	17	0.693	PA1943	1	1	1	1	1	1	1	1	1	1	1	1	1	1	1	1	1
3079	COG0189	RimK	HJ	Glutathione synthase/Ribosomal protein S6 modification enzyme (glutaminyl transferase)	U6AP58		Ribosomal protein S6 glutaminyl transferase	17	0.637	PA1944	1	1	1	1	1	1	1	1	1	1	1	1	1	1	1	1	1
5055	COG2204	AtoC	T	Response regulator containing CheY-like receiver, AAA-type ATPase, and DNA-binding domains	U6AM35		Sigma-54 dependent transcriptional regulator	16	0.703	PA1945	1	1	1	1	1	1	1	1	1	1	0	1	1	1	1	1	1
2413	COG1879	RbsB	G	ABC-type sugar transport system, periplasmic component	V5SZS5		LacI family transcriptional regulator	17	0.652	PA1946	1	1	1	1	1	1	1	1	1	1	1	1	1	1	1	1	1
1860	COG1129	MglA	G	ABC-type sugar transport system, ATPase component	U6ALG8		Ribose ABC transport system, ATP-binding protein RbsA	17	0.708	PA1947	1	1	1	1	1	1	1	1	1	1	1	1	1	1	1	1	1
4153	COG1172	AraH	G	Ribose/xylose/arabinose/galactoside ABC-type transport systems, permease components	U6ANQ4		Ribose ABC transport system, permease protein RbsC	17	0.671	PA1948	1	1	1	1	1	1	1	1	1	1	1	1	1	1	1	1	1
1368	COG1609	PurR	K	Transcriptional regulators	U6AP62		Ribose operon repressor	17	0.685	PA1949	1	1	1	1	1	1	1	1	1	1	1	1	1	1	1	1	1
945	COG0524	RbsK	G	Sugar kinases, ribokinase family	U6AM40		Phosphofructokinase	17	0.726	PA1950	1	1	1	1	1	1	1	1	1	1	1	1	1	1	1	1	1
5235	COG1729	COG1729	S	Uncharacterized protein conserved in bacteria	U6AL58		Uncharacterized protein	16	0.649	PA1951	1	1	1	1	1	1	1	1	1	1	0	1	1	1	1	1	1
4781					U6ALH3		Uncharacterized protein	16	0.729	PA1952	1	1	1	1	1	1	1	1	1	1	0	1	1	1	1	1	1
5233	COG3271	COG3271	R	Predicted double-glycine peptidase	U6ANR0		Fap protein with C39 domain	16	0.664	PA1953	1	1	1	1	1	1	1	1	1	1	0	1	1	1	1	1	1
5246					U6AP64		Fap amyloid fibril major component	16	0.652	PA1954	1	1	1	1	1	1	1	1	1	1	0	1	1	1	1	1	1
5057					U6AM47		Fap amyloid fibril minor component	16	0.688	PA1955	1	1	1	1	1	1	1	1	1	1	0	1	1	1	1	1	1
4912					V5SZR8		Uncharacterized protein	16	0.703	PA1956	1	1	1	1	1	1	1	1	1	1	0	1	1	1	1	1	1
1577	COG3172	NadR	H	Predicted ATPase/kinase involved in NAD metabolism	U6ALH8		Ribosylnicotinamide kinase	17	0.708	PA1957	1	1	1	1	1	1	1	1	1	1	1	1	1	1	1	1	1
1976	COG3201	PnuC	H	Nicotinamide mononucleotide transporter	U6ANR5		Ribosyl nicotinamide transporter, PnuC-like protein	17	0.674	PA1958	1	1	1	1	1	1	1	1	1	1	1	1	1	1	1	1	1
2703	COG1968	BacA	V	Uncharacterized bacitracin resistance protein	Q9I2E5	uppP	Undecaprenyl pyrophosphate phosphatase	17	0.647	PA1959	1	1	1	1	1	1	1	1	1	1	1	1	1	1	1	1	1
361	COG3326	COG3326	S	Predicted membrane protein	U6AL67		Cold-shock DNA-binding domain protein	17	0.708	PA1960	1	1	1	1	1	1	1	1	1	1	1	1	1	1	1	1	1
733	COG0583	LysR	K	Transcriptional regulator	U6ALI4		Transcriptional regulator, LysR family	17	0.687	PA1961	1	1	1	1	1	1	1	1	1	1	1	1	1	1	1	1	1
1972	COG1182	AcpD	I	Acyl carrier protein phosphodiesterase	Q9I2E2	azoR2	FMN-dependent NADH-azo compound oxidoreductase 2	17	0.678	PA1962	1	1	1	1	1	1	1	1	1	1	1	1	1	1	1	1	1
881					U6AP72		Uncharacterized protein	17	0.674	PA1963	1	1	1	1	1	1	1	1	1	1	1	1	1	1	1	1	1
4373	COG0488	Uup	R	ATPase components of ABC transporters with duplicated ATPase domains	U6AM59		ABC transporter ATP-binding protein uup	17	0.647	PA1964	1	1	1	1	1	1	1	1	1	1	1	1	1	1	1	1	1
133					U6AL72		Uncharacterized protein	17	0.667	PA1965	1	1	1	1	1	1	1	1	1	1	1	1	1	1	1	1	1
1296	COG3232	HpaF	E	5-carboxymethyl-2-hydroxymuconate isomerase	U6ALJ0		Putative 5-carboxymethyl-2-hydroxymuconate delta isomerase	17	0.712	PA1966	1	1	1	1	1	1	1	1	1	1	1	1	1	1	1	1	1
2036					U6ANS5		Uncharacterized protein	17	0.649	PA1967	1	1	1	1	1	1	1	1	1	1	1	1	1	1	1	1	1
213					U6AP76		Uncharacterized protein	17	0.705	PA1968	1	1	1	1	1	1	1	1	1	1	1	1	1	1	1	1	1
196					U6AM66		Uncharacterized protein	17	0.707	PA1969	1	1	1	1	1	1	1	1	1	1	1	1	1	1	1	1	1
884					U6AL75		Uncharacterized protein	17	0.638	PA1970	1	1	1	1	1	1	1	1	1	1	1	1	1	1	1	1	1
55	COG1114	BrnQ	E	Branched-chain amino acid permeases	P25185	braZ	LIV-III	17	0.684	PA1971	1	1	1	1	1	1	1	1	1	2	1	1	1	1	1	1	1
3375	COG2194	COG2194	R	Predicted membrane-associated, metal-dependent hydrolase	U6ANT0		Putative membrane protein	17	0.680	PA1972	1	1	1	1	1	1	1	1	1	1	1	1	1	1	1	1	1
5080	COG1025	Ptr	O	Secreted/periplasmic Zn-dependent peptidases, insulinase-like	U6AP80		Pyrroloquinoline quinone biosynthesis protein F-like protein	16	0.745	PA1973	1	1	1	1	1	1	1	1	0	1	1	1	1	1	1	1	1
3163					U6AM70		Outer membrane protein (Porin)	17	0.642	PA1974	1	1	1	1	1	1	1	1	1	1	1	1	1	1	1	1	1
3972	COG3287	COG3287	S	Uncharacterized conserved protein	U6AL79		Uncharacterized protein	17	0.674	PA1975	1	1	1	1	1	1	1	1	1	1	1	1	1	1	1	1	1
3854	COG0642	BaeS	T	Signal transduction histidine kinase	U6ALK0		Putative sensor histidine kinase protein	17	0.687	PA1976	1	1	1	1	1	1	1	1	1	1	1	1	1	1	1	1	1
446	COG0697	RhaT	GER	Permeases of the drug/metabolite transporter (DMT) superfamily	P29370		Uncharacterized protein PA1977	17	0.749	PA1977	1	1	1	1	1	1	1	1	1	1	1	1	1	1	1	1	1
1148	COG2197	CitB	TK	Response regulator containing a CheY-like receiver domain and an HTH DNA-binding domain	P29369	agmR	Protein AgmR	17	0.641	PA1978	1	1	1	1	1	1	1	1	1	1	1	1	1	1	1	1	1
4859	COG4585	COG4585	T	Signal transduction histidine kinase	U6AM75		Sensor histidine kinase	16	0.733	PA1979	1	1	1	1	1	1	1	1	1	1	0	1	1	1	1	1	1
1135	COG2197	CitB	TK	Response regulator containing a CheY-like receiver domain and an HTH DNA-binding domain	U6AL82		DNA-binding response regulator, LuxR family	17	0.695	PA1980	1	1	1	1	1	1	1	1	1	1	1	1	1	1	1	1	1
302	COG1357	COG1357	S	Uncharacterized low-complexity proteins	U6ALK5		Pentapeptide repeat family protein	17	0.725	PA1981	1	1	1	1	1	1	1	1	1	1	1	1	1	1	1	1	1
4642	COG4993	Gcd	G	Glucose dehydrogenase	Q9Z4J7	exaA	Quinoprotein ethanol dehydrogenase	17	0.673	PA1982	1	1	1	1	1	1	1	1	1	1	1	1	1	1	1	1	1
3138	COG2010	CccA	C	Cytochrome c, mono- and diheme variants	U6AP91		Cytochrome c550, associated with quino(Hemo)protein alcohol dehydrogenase	17	0.671	PA1983	1	1	1	1	1	1	1	1	1	1	1	1	1	1	1	1	1
17	COG1012	PutA	C	NAD-dependent aldehyde dehydrogenases	U6AM80		Aldehyde dehydrogenase	17	0.667	PA1984,PA4022	2	2	2	2	2	2	2	2	2	2	2	2	2	1	2	2	2
4822					G4LF90	pqqA	Pyrroloquinoline quinone biosynthesis protein A	16	0.603	PA1985	1	1	1	1	1	1	1	1	1	1	0	1	1	1	1	1	1
1353	COG1235	PhnP	R	Metal-dependent hydrolases of the beta-lactamase superfamily I	Q9I2C3	pqqB	Pyrroloquinoline quinone biosynthesis protein B	17	0.687	PA1986	1	1	1	1	1	1	1	1	1	1	1	1	1	1	1	1	1
1050	COG5424	COG5424	H	Pyrroloquinoline quinone (Coenzyme PQQ) biosynthesis protein C	Q02LD4	pqqC	Pyrroloquinoline quinone biosynthesis protein C	17	0.672	PA1987	1	1	1	1	1	1	1	1	1	1	1	1	1	1	1	1	1
837					Q02LD5	pqqD	Pyrroloquinoline quinone biosynthesis protein D	17	0.656	PA1988	1	1	1	1	1	1	1	1	1	1	1	1	1	1	1	1	1
3034	COG0535	COG0535	R	Predicted Fe-S oxidoreductases	Q02LD6	pqqE	Pyrroloquinoline quinone biosynthesis protein E	17	0.677	PA1989	1	1	1	1	1	1	1	1	1	1	1	1	1	1	1	1	1
669	COG1506	DAP2	E	Dipeptidyl aminopeptidases/acylaminoacyl-peptidases	U6AL90		Coenzyme PQQ synthesis protein F	17	0.727	PA1990	1	1	1	1	1	1	1	1	1	1	1	1	1	1	1	1	1
1398	COG1454	EutG	C	Alcohol dehydrogenase, class IV	U6ALL4		Alcohol dehydrogenase	17	0.658	PA1991	1	1	1	1	1	1	1	1	1	1	1	1	1	1	1	1	1
3285	COG0642	BaeS	T	Signal transduction histidine kinase	U6ANV0		Sensory box histidine kinase/response regulator	17	0.701	PA1992	1	1	1	1	1	1	1	1	1	1	1	1	1	1	1	1	1
1429	COG2814	AraJ	G	Arabinose efflux permease	Q9I2B6		UPF0226 protein PA1993	17	0.711	PA1993	1	1	1	1	1	1	1	1	1	1	1	1	1	1	1	1	1
1966	COG3554	COG3554	S	Uncharacterized protein conserved in bacteria	U6AM93		Uncharacterized protein	17	0.672	PA1994	1	1	1	1	1	1	1	1	1	1	1	1	1	1	1	1	1
2225	COG2315	MmcQ	S	Uncharacterized protein conserved in bacteria	U6AL97		Uncharacterized protein	17	0.683	PA1995	1	1	1	1	1	1	1	1	1	1	1	1	1	1	1	1	1
875	COG0760	SurA	O	Parvulin-like peptidyl-prolyl isomerase	U6ALL9		Peptidyl-prolyl cis-trans isomerase ppiC	17	0.656	PA1996	1	1	1	1	1	1	1	1	1	1	1	1	1	1	1	1	1
3069	COG0365	Acs	I	Acyl-coenzyme A synthetases/AMP-(fatty) acid ligases	U6ANV6		Acetoacetyl-CoA synthetase	17	0.694	PA1997	1	1	1	1	1	1	1	1	1	1	1	1	1	1	1	1	1
900	COG0583	LysR	K	Transcriptional regulator	U6APA4		LysR family transcriptional regulator near succinyl-CoA:3-ketoacid-coenzyme A transferase	17	0.689	PA1998	1	1	1	1	1	1	1	1	1	1	1	1	1	1	1	1	1
4166	COG1788	AtoD	I	Acyl CoA:acetate/3-ketoacid CoA transferase, alpha subunit	U6AM98		Succinyl-CoA:3-ketoacid-coenzyme A transferase subunit A	17	0.658	PA1999	1	1	1	1	1	1	1	1	1	1	1	1	1	1	1	1	1
3574	COG2057	AtoA	I	Acyl CoA:acetate/3-ketoacid CoA transferase, beta subunit	U6AL99		Succinyl-CoA:3-ketoacid-coenzyme A transferase subunit B	17	0.665	PA2000	1	1	1	1	1	1	1	1	1	1	1	1	1	1	1	1	1
1821	COG0183	PaaJ	I	Acetyl-CoA acetyltransferase	Q9I2A8	atoB	Acetoacetyl-CoA thiolase	17	0.720	PA2001	1	1	1	1	1	1	1	1	1	1	1	1	1	1	1	1	1
3589	COG2031	AtoE	I	Short chain fatty acids transporter	U6ANW2		Short chain fatty acids transporter	17	0.683	PA2002	1	1	1	1	1	1	1	1	1	1	1	1	1	1	1	1	1
2091	COG1028	FabG	IQR	Dehydrogenases with different specificities (related to short-chain alcohol dehydrogenases)	U6APA8		D-beta-hydroxybutyrate dehydrogenase	17	0.699	PA2003	1	1	1	1	1	1	1	1	1	1	1	1	1	1	1	1	1
4178	COG2610	GntT	GE	H+/gluconate symporter and related permeases	U6AMA5		D-beta-hydroxybutyrate permease	17	0.677	PA2004	1	1	1	1	1	1	1	1	1	1	1	1	1	1	1	1	1
1690	COG3829	RocR	KT	Transcriptional regulator containing PAS, AAA-type ATPase, and DNA-binding domains	U6ALA5		Sigma-54 dependent transcriptional regulator	17	0.683	PA2005	1	1	1	1	1	1	1	1	1	1	1	1	1	1	1	1	1
1665	COG2271	UhpC	G	Sugar phosphate permease	U6ALM7		4-hydroxybenzoate transporter	17	0.697	PA2006	1	1	1	1	1	1	1	1	1	1	1	1	1	1	1	1	1
316	COG0625	Gst	O	Glutathione S-transferase	P57109	maiA	Maleylacetoacetate isomerase	17	0.717	PA2007	1	1	1	1	1	1	1	1	1	1	1	1	1	1	1	1	1
2451	COG0179	MhpD	Q	2-keto-4-pentenoate hydratase/2-oxohepta-3-ene-1,7-dioic acid hydratase (catechol pathway)	U6APB4		Fumarylacetoacetase	17	0.707	PA2008	1	1	1	1	1	1	1	1	1	1	1	1	1	1	1	1	1
4512	COG3508	HmgA	Q	Homogentisate 1,2-dioxygenase	Q02LF6	hmgA	Homogentisicase	17	0.677	PA2009	1	1	1	1	1	1	1	1	1	1	1	1	1	1	1	1	1
2345	COG1414	IclR	K	Transcriptional regulator	U6ALB0		Transcriptional regulator, IclR family	17	0.705	PA2010	1	1	1	1	1	1	1	1	1	1	1	1	1	1	1	1	1
2240	COG0119	LeuA	E	Isopropylmalate/homocitrate/citramalate synthases	U6ALN2		Hydroxymethylglutaryl-CoA lyase	17	0.687	PA2011	1	1	1	1	1	1	1	1	1	1	1	1	1	1	1	1	1
2620	COG4770	COG4770	I	Acetyl/propionyl-CoA carboxylase, alpha subunit	U6ANX2		Methylcrotonyl-CoA carboxylase biotin-containing subunit	17	0.708	PA2012	1	1	1	1	1	1	1	1	1	1	1	1	1	1	1	1	1
1037	COG1024	CaiD	I	Enoyl-CoA hydratase/carnithine racemase	U6APB9		Methylglutaconyl-CoA hydratase	17	0.687	PA2013	1	1	1	1	1	1	1	1	1	1	1	1	1	1	1	1	1
2691	COG4799	COG4799	I	Acetyl-CoA carboxylase, carboxyltransferase component (subunits alpha and beta)	U6AMB5		Methylcrotonyl-CoA carboxylase carboxyl transferase subunit	17	0.688	PA2014	1	1	1	1	1	1	1	1	1	1	1	1	1	1	1	1	1
2939	COG1960	CaiA	I	Acyl-CoA dehydrogenases	U6ALB5		Acyl-CoA dehydrogenase-like protein	17	0.662	PA2015	1	1	1	1	1	1	1	1	1	1	1	1	1	1	1	1	1
2547	COG0789	SoxR	K	Predicted transcriptional regulators	U6ALN7		Putative transcriptional regulator LiuR of leucine degradation pathway, MerR family	17	0.590	PA2016	1	1	1	1	1	1	1	1	1	1	1	1	1	1	1	1	1
3927	COG3204	COG3204	S	Uncharacterized protein conserved in bacteria	U6ANX8		Outer membrane protein	17	0.670	PA2017	1	1	1	1	1	1	1	1	1	1	1	1	1	1	1	1	1
2826	COG0841	AcrB	V	Cation/multidrug efflux pump	U6AMC1		RND efflux system, inner membrane transporter CmeB	17	0.682	PA2018	1	1	1	1	1	1	1	1	1	1	1	1	1	1	1	1	1
1812	COG0845	AcrA	M	Membrane-fusion protein	U6ALC0		RND multidrug efflux membrane fusion protein	17	0.725	PA2019	1	1	1	1	1	1	1	1	1	1	1	1	1	1	1	1	1
5386	COG1309	AcrR	K	Transcriptional regulator	U6ALP1		Transcription repressor of multidrug efflux pump acrAB operon, TetR (AcrR) family	13	0.673	PA2020	0	0	1	1	1	1	1	1	1	1	0	1	1	0	1	1	1
223					U6ANY5		Uncharacterized protein	17	0.667	PA2021	1	1	1	1	1	1	1	1	1	1	1	1	1	1	1	1	1
3455	COG1004	Ugd	M	Predicted UDP-glucose 6-dehydrogenase	O86422	udg	UDP-glucose 6-dehydrogenase	17	0.684	PA2022	1	1	1	1	1	1	1	1	1	1	1	1	1	1	1	1	1
3506	COG1210	GalU	M	UDP-glucose pyrophosphorylase	Q9I291	galU	Uridine diphosphoglucose pyrophosphorylase	17	0.618	PA2023	1	1	1	1	1	1	1	1	1	1	1	1	1	1	1	1	1
811	COG0346	GloA	E	Lactoylglutathione lyase and related lyases	P23205		Uncharacterized protein PA2024	17	0.690	PA2024	1	1	1	1	1	1	1	1	1	1	1	1	1	1	1	1	1
5303	COG1249	Lpd	C	Pyruvate/2-oxoglutarate dehydrogenase complex, dihydrolipoamide dehydrogenase (E3) component, and related enzymes	P23189	gor	Glutathione reductase	15	0.660	PA2025	1	1	1	1	0	0	1	1	1	1	1	1	1	1	1	1	1
2926	COG0385	COG0385	R	Predicted Na+-dependent transporter	P39879		Uncharacterized protein PA2026	17	0.671	PA2026	1	1	1	1	1	1	1	1	1	1	1	1	1	1	1	1	1
2063					V5SXP6		Uncharacterized protein	17	0.664	PA2027	1	1	1	1	1	1	1	1	1	1	1	1	1	1	1	1	1
1992	COG1522	Lrp	K	Transcriptional regulators	U6AMD5		Transcriptional regulator, AsnC family	17	0.586	PA2028	1	1	1	1	1	1	1	1	1	1	1	1	1	1	1	1	1
585	COG4519	COG4519	S	Uncharacterized protein conserved in bacteria	U6ALC9		Uncharacterized protein	17	0.673	PA2029	1	1	1	1	1	1	1	1	1	1	1	1	1	1	1	1	1
1197					U6ALQ1		Uncharacterized protein	17	0.678	PA2030	1	1	1	1	1	1	1	1	1	1	1	1	1	1	1	1	1
867	COG5457	COG5457	S	Uncharacterized conserved small protein	U6ANZ3		Uncharacterized protein	17	0.694	PA2031	1	1	1	1	1	1	1	1	1	1	1	1	1	1	1	1	1
2553	COG1167	ARO8	KE	Transcriptional regulators containing a DNA-binding HTH domain and an aminotransferase domain (MocR family) and their eukaryotic orthologs	U6APE2		Transcriptional regulator, GntR family domain / Aspartate aminotransferase	17	0.681	PA2032	1	1	1	1	1	1	1	1	1	1	1	1	1	1	1	1	1
1909	COG2375	ViuB	P	Siderophore-interacting protein	U6AME0		Iron-chelator utilization protein	17	0.688	PA2033	1	1	1	1	1	1	1	1	1	1	1	1	1	1	1	1	1
1166	COG2230	Cfa	M	Cyclopropane fatty acid synthase and related methyltransferases	U6ALD3		SAM-dependent methyltransferase	17	0.716	PA2034	1	1	1	1	1	1	1	1	1	1	1	1	1	1	1	1	1
2400	COG0028	IlvB	EH	Thiamine pyrophosphate-requiring enzymes [acetolactate synthase, pyruvate dehydrogenase (cytochrome), glyoxylate carboligase, phosphonopyruvate decarboxylase]	U6ALQ7		Thiamine pyrophosphate-requiring enzyme	17	0.702	PA2035	1	1	1	1	1	1	1	1	1	1	1	1	1	1	1	1	1
5559	COG2227	UbiG	H	2-polyprenyl-3-methyl-5-hydroxy-6-metoxy-1,4-benzoquinol methylase	T2EHJ6		Methyltransferase domain protein	11	0.515	PA2036	1	1	1	1	1	1	0	0	1	1	0	0	1	0	0	1	1
[truncated: 7,345 more rows]

## Sheet: Abbreviation
Abbreviation	Categories	Function
R	POORLY CHARACTERIZED	General function prediction only
S	POORLY CHARACTERIZED	Function unknown
J	INFORMATION STORAGE AND PROCESSING	Translation, ribosomal structure and biogenesis
A	INFORMATION STORAGE AND PROCESSING	RNA processing and modification
K	INFORMATION STORAGE AND PROCESSING	Transcription
L	INFORMATION STORAGE AND PROCESSING	Replication, recombination and repair
B	INFORMATION STORAGE AND PROCESSING	Chromatin structure and dynamics
C	METABOLISM	Energy production and conversion
G	METABOLISM	Carbohydrate transport and metabolism
E	METABOLISM	Amino acid transport and metabolism
F	METABOLISM	Nucleotide transport and metabolism
H	METABOLISM	Coenzyme transport and metabolism
I	METABOLISM	Lipid transport and metabolism
P	METABOLISM	Inorganic ion transport and metabolism
Q	METABOLISM	Secondary metabolites biosynthesis, transport and catabolism
D	CELLULAR PROCESSES AND SIGNALING	Cell cycle control, cell division, chromosome partitioning
Y	CELLULAR PROCESSES AND SIGNALING	Nuclear structure
V	CELLULAR PROCESSES AND SIGNALING	Defense mechanisms
T	CELLULAR PROCESSES AND SIGNALING	Signal transduction mechanisms
M	CELLULAR PROCESSES AND SIGNALING	Cell wall/membrane/envelope biogenesis
N	CELLULAR PROCESSES AND SIGNALING	Cell motility
Z	CELLULAR PROCESSES AND SIGNALING	Cytoskeleton
W	CELLULAR PROCESSES AND SIGNALING	Extracellular structures
U	CELLULAR PROCESSES AND SIGNALING	Intracellular trafficking, secretion, and vesicular transport
O	CELLULAR PROCESSES AND SIGNALING	Posttranslational modification, protein turnover, chaperones
